# Supplementary material for: Substrate-bound outward-open structure of a Na+-coupled sialic acid symporter reveals a new Na+ site
Source: Nat Commun. 2018 May 1;9:1753. doi: 10.1038/s41467-018-04045-7 (PMC5931594; doi:10.1038/s41467-018-04045-7)
Supplement: Supplementary file 7 — Supplementary Dataset 1 [file 41467_2018_4045_MOESM7_ESM.xlsx]

## Sheet: Sheet1
		Amino acid position in Proteus mirabilis
Accession number	Region with Pfam SSF domain	57	182	342	343	345	346
A0A010PDC8.1	34-437	S	D	S	T	S	S
A0A010PI94.1	32-428	T	D	S	S	S	S
A0A010QBM4.1	34-437	S	D	S	T	S	S
A0A011VZ69.1	32-440	S	D	S	T	S	S
A0A014KU77.1	55-465	T	D	S	T	S	S
A0A014MH09.1	53-457	T	D	S	T	S	S
A0A015QN03.1	34-451	T	D	S	T	S	S
A0A015T229.1	34-451	T	D	S	T	S	S
A0A015TSS0.1	34-451	T	D	S	T	S	S
A0A015UL44.1	34-451	T	D	S	T	S	S
A0A015VM70.1	34-451	T	D	S	T	S	S
A0A015VUU7.1	34-451	T	D	S	T	S	S
A0A015WB37.1	34-451	T	D	S	T	S	S
A0A015X780.1	34-451	T	D	S	T	S	S
A0A015Y7G5.1	34-451	T	D	S	T	S	S
A0A016A8Q6.1	34-451	T	D	S	T	S	S
A0A016AT83.1	34-451	T	D	S	T	S	S
A0A016DFN2.1	34-451	T	D	S	T	S	S
A0A016ECM4.1	34-451	T	D	S	T	S	S
A0A016EDM0.1	34-451	T	D	S	T	S	S
A0A016FYM6.1	34-451	T	D	S	T	S	S
A0A017H545.1	34-431	S	D	S	T	S	S
A0A017N7I7.1	34-451	T	D	S	T	S	S
A0A017NDM5.1	34-451	T	D	S	T	S	S
A0A022L5V2.1	35-438	S	D	S	T	S	S
A0A023BX86.1	36-443	T	D	S	T	S	T
A0A023CJS0.1	30-428	S	D	S	T	S	S
A0A023DAX6.1	30-428	S	D	S	T	S	S
A0A023F6H5.1	36-441	S	D	S	S	S	T
A0A023F6I1.1	34-391	S	D	S	S	S	T
A0A023F6X8.1	37-441	S	D	S	S	S	T
A0A023FKP4.1	42-446	S	D	S	T	S	S
A0A023GLF1.1	57-463	S	D	S	T	S	S
A0A023GNE5.1	41-443	S	D	S	T	S	S
A0A023GNF3.1	41-443	S	D	S	T	S	S
A0A023MZ20.1	38-442	T	D	S	S	S	S
A0A023X821.1	30-432	S	D	S	S	S	T
A0A024BUR9.1	38-436	S	D	S	T	S	S
A0A024BYF5.1	38-436	S	D	S	T	S	S
A0A024FGQ2.1	32-451	T	D	S	S	S	S
A0A024KMK3.1	34-419	T	D	S	S	S	S
A0A024Q8T4.1	35-423	T	D	S	T	S	S
A0A024Q9E0.1	39-441	T	D	S	T	S	S
A0A026S4E1.1	34-419	T	D	S	S	S	S
A0A026WWM1.1	66-472	S	D	S	S	S	T
A0A026X262.1	46-450	S	D	S	T	S	T
A0A031IDB6.1	32-430	S	D	S	T	S	T
A0A031IIY6.1	32-430	S	D	S	T	S	S
A0A031MIK3.1	35-443	S	D	S	T	S	S
A0A033U815.1	48-447	S	D	S	T	S	S
A0A033U853.1	48-449	S	D	S	T	S	S
A0A033UXP3.1	39-441	T	D	S	T	S	S
A0A034T3U5.1	38-442	T	D	S	S	S	S
A0A034V935.1	62-465	S	D	S	S	S	T
A0A034VML1.1	40-449	S	D	S	S	S	S
A0A034VQ53.1	40-449	S	D	S	S	S	S
A0A034VQ80.1	74-464	S	D	S	S	S	T
A0A059DNW4.1	34-433	S	D	S	T	S	S
A0A059DXM2.1	36-451	S	D	S	T	S	S
A0A059EFD0.1	36-451	S	D	S	T	S	S
A0A059F9F3.1	34-433	S	D	S	T	S	S
A0A059FUU5.1	34-444	S	D	S	T	S	S
A0A059G668.1	34-444	S	D	S	T	S	S
A0A059HXY7.1	38-436	S	D	S	T	S	S
A0A059HYI5.1	38-436	S	D	S	T	S	S
A0A060BCI5.1	35-419	T	D	S	S	S	S
A0A060LSQ8.1	37-440	S	D	S	T	S	S
A0A060PLN0.1	47-447	S	D	S	T	S	S
A0A060PSS3.1	38-436	S	D	S	T	S	S
A0A060R975.1	386-784	T	D	S	T	S	S
A0A060VCF2.1	34-419	T	D	S	S	S	S
A0A060VSY2.1	88-493	S	D	S	T	S	T
A0A060VV50.1	44-454	T	D	S	T	S	S
A0A060VXV3.1	44-446	T	D	S	T	S	S
A0A060W1R4.1	57-488	S	D	S	S	T	S
A0A060XJ30.1	47-451	S	D	S	T	S	S
A0A060Y2H7.1	45-448	S	D	S	T	S	S
A0A061IIW2.1	47-452	S	D	S	T	S	T
A0A061IPT3.1	45-449	S	D	S	T	S	S
A0A061LZE4.1	35-439	S	D	S	T	S	S
A0A061N470.1	30-418	S	D	T	S	T	S
A0A061N5U5.1	36-366	T	D	S	T	S	T
A0A061NR55.1	30-418	S	D	T	S	T	S
A0A061Q3D4.1	34-346	T	D	S	S	S	S
A0A061QK37.1	32-440	T	D	S	S	S	S
A0A062U191.1	36-451	S	D	S	T	S	S
A0A062U9S3.1	34-444	S	D	S	T	S	S
A0A062UFJ4.1	36-451	S	D	S	T	S	S
A0A063KMV5.1	34-430	S	D	S	T	S	S
A0A063KZX4.1	32-440	T	D	S	S	S	S
A0A063YVZ7.1	30-428	S	D	S	T	S	S
A0A066UAZ1.1	37-435	S	D	S	T	S	S
A0A067QX91.1	52-455	S	D	S	S	S	T
A0A067RC05.1	47-451	S	D	S	T	S	S
A0A067RCW7.1	44-453	S	D	S	T	S	S
A0A068E4J3.1	39-442	T	D	S	T	S	S
A0A068E9F7.1	47-447	S	D	S	T	S	S
A0A068H5L8.1	34-419	T	D	S	S	S	S
A0A068NG14.1	33-431	S	D	S	S	S	S
A0A068WAW2.1	1-464	S	D	S	S	T	S
A0A068WEQ5.1	61-469	S	D	S	T	S	S
A0A068WUF1.1	41-510	S	D	S	S	T	S
A0A068X0L3.1	41-510	S	D	S	S	T	S
A0A068XLX9.1	104-512	S	D	S	T	S	S
A0A068XU70.1	76-546	S	D	S	S	T	S
A0A068Y324.1	61-469	S	D	S	T	S	S
A0A068Y8M1.2	41-510	S	D	S	S	T	S
A0A068YB85.1	1-464	S	D	S	S	T	S
A0A069AMA1.1	36-441	T	D	S	T	S	T
A0A069DZW5.1	34-444	S	D	S	T	S	S
A0A069EY18.1	33-431	S	D	S	T	S	S
A0A069F2R2.1	47-448	S	D	S	T	S	S
A0A069FY93.1	39-442	T	D	S	T	S	S
A0A069GBF0.1	47-447	S	D	S	T	S	S
A0A069SYG8.1	33-430	T	D	S	T	S	S
A0A070K5J1.1	34-419	T	D	S	S	S	S
A0A071LN69.1	33-433	S	D	S	T	S	S
A0A072MWI5.1	37-460	S	D	S	S	S	S
A0A072WYB6.1	38-437	T	D	S	T	S	S
A0A072XGB2.1	38-437	T	D	S	T	S	S
A0A072XH10.1	37-438	T	D	S	T	S	S
A0A072Y4V4.1	37-438	T	D	S	T	S	S
A0A072YAB0.1	31-430	T	D	S	T	S	S
A0A072YVC0.1	37-438	T	D	S	T	S	S
A0A073AT38.1	33-438	T	D	S	T	S	S
A0A073JYV9.1	33-431	S	D	S	T	S	S
A0A073KJ54.1	34-432	S	D	S	T	S	S
A0A074KVU3.1	30-419	T	D	S	T	S	S
A0A074LH98.1	36-450	T	D	S	T	S	T
A0A074LKC5.1	36-442	T	D	S	T	S	T
A0A074TGV3.1	34-434	S	D	S	T	S	S
A0A074ZAF9.1	131-538	S	D	S	T	S	S
A0A075NZ97.1	34-432	S	D	S	T	S	S
A0A075P0H5.1	34-437	S	D	S	T	S	S
A0A075P222.1	32-433	T	D	S	S	S	S
A0A076H392.1	33-452	T	D	S	T	S	T
A0A076HA00.1	33-452	T	D	S	T	S	T
A0A076HM85.1	33-452	T	D	S	T	S	T
A0A076JFX8.1	37-460	S	D	S	S	S	S
A0A076LRY4.1	38-442	T	D	S	S	S	S
A0A077UK63.1	47-447	S	D	S	T	S	S
A0A077UZ11.1	39-442	T	D	S	T	S	S
A0A077VFJ5.1	47-447	S	D	S	T	S	S
A0A077VFY7.1	39-442	T	D	S	T	S	S
A0A078M5F4.1	48-461	S	D	S	T	S	S
A0A078MT97.1	35-433	S	D	S	T	S	S
A0A081K7I0.1	39-431	T	D	S	S	S	S
A0A081KGN3.1	34-437	T	D	S	T	S	S
A0A081NLF3.1	32-443	T	D	S	T	S	S
A0A081QI16.1	33-363	T	D	S	T	S	S
A0A081R0G7.1	29-342	T	D	S	T	S	S
A0A081SB74.1	36-374	T	D	S	T	S	S
A0A081SHX5.1	36-450	T	D	S	T	S	T
A0A081TW53.1	34-451	T	D	S	T	S	S
A0A083X636.1	36-460	S	D	S	S	S	S
A0A083XEQ2.1	26-449	S	D	S	S	S	S
A0A083XQL8.1	36-460	S	D	S	S	S	S
A0A083YEX3.1	38-436	S	D	S	T	S	S
A0A084EM93.1	56-466	T	D	S	T	S	S
A0A084GLK9.1	34-432	S	D	S	T	S	S
A0A084H1D5.1	34-432	S	D	S	T	S	S
A0A084J9Z4.1	41-443	T	D	S	T	S	S
A0A084JWS7.1	36-442	T	D	S	T	S	T
A0A084TA48.1	34-417	T	D	S	S	S	S
A0A084TL25.1	37-450	T	D	S	T	S	T
A0A084VHL7.1	804-1209	S	D	S	S	S	T
A0A084W0F7.1	54-463	S	D	S	S	S	T
A0A084W5W1.1	129-531	S	D	S	T	S	S
A0A084WH68.1	58-460	T	D	S	S	S	T
A0A085GK29.1	37-440	T	D	S	S	S	S
A0A085HC88.1	34-419	T	D	S	S	S	S
A0A085L2E2.1	34-444	T	D	S	T	S	T
A0A085TGW1.1	34-416	T	D	S	S	S	S
A0A085TTI3.1	34-434	S	D	S	T	S	S
A0A085UDA2.1	39-441	T	D	S	T	S	S
A0A085UDQ1.1	47-448	S	D	S	T	S	S
A0A086CH57.1	45-469	T	D	S	T	S	T
A0A086CZX4.1	35-419	T	D	S	S	S	S
A0A086RS41.1	38-436	S	D	S	T	S	S
A0A086WTA3.1	34-418	T	D	S	S	S	S
A0A086ZID9.1	37-460	S	D	S	S	S	S
A0A087A0B0.1	37-460	S	D	S	S	S	S
A0A087A0M8.1	36-460	S	D	S	S	S	S
A0A087AX79.1	37-460	S	D	S	S	S	S
A0A087BD41.1	37-460	S	D	S	S	S	S
A0A087BIU2.1	43-467	S	D	S	S	S	S
A0A087CQ08.1	37-460	S	D	S	S	S	S
A0A087CXV6.1	36-460	S	D	S	S	S	S
A0A087D854.1	36-460	S	D	S	S	S	S
A0A087DJF3.1	36-460	S	D	S	S	S	S
A0A087DL03.1	37-460	S	D	S	S	S	S
A0A087DV90.1	37-460	S	D	S	S	S	S
A0A087E6M3.1	37-460	S	D	S	S	S	S
A0A087EJ46.1	37-460	S	D	S	S	S	S
A0A087IMC9.1	34-416	T	D	S	S	S	S
A0A087LFA3.1	30-428	S	D	S	T	S	S
A0A087R3G4.1	55-489	S	D	S	S	T	S
A0A087RG37.1	41-471	S	D	S	S	T	S
A0A087RG83.1	57-486	S	D	S	S	T	S
A0A087RHQ0.1	32-461	S	D	S	S	T	S
A0A087T3Q3.1	43-383	S	D	S	T	S	S
A0A087ULT0.1	40-448	T	D	S	T	S	S
A0A087UV97.1	43-445	S	D	S	T	S	S
A0A087UV98.1	43-445	T	D	S	T	S	S
A0A087UYF6.1	44-449	S	D	S	T	S	S
A0A087VLD2.1	57-486	S	D	S	S	T	S
A0A087VNN1.1	32-461	S	D	S	S	T	S
A0A087XB74.2	59-402	S	D	S	S	T	S
A0A087XE98.2	45-449	S	D	S	T	S	S
A0A087XS42.2	58-487	S	D	S	S	T	S
A0A087Y6Y6.2	46-454	S	D	S	T	S	S
A0A087YCW8.2	44-449	S	D	S	T	S	S
A0A087YP93.2	57-487	S	D	S	S	T	S
A0A088AH95.1	51-455	S	D	S	T	S	T
A0A088AKA8.1	65-471	S	D	S	S	S	T
A0A088QGM8.1	35-450	S	D	S	T	S	S
A0A089GAJ2.1	38-442	T	D	S	S	S	S
A0A089PCU1.1	33-452	T	D	S	T	S	T
A0A089PSN9.1	34-419	T	D	S	S	S	S
A0A090L0G6.1	41-452	T	D	S	T	S	S
A0A090PEM4.1	36-442	T	D	S	T	S	T
A0A090Q0K8.1	36-441	T	D	S	T	S	T
A0A090QU25.1	38-440	T	D	S	S	S	S
A0A090RR09.1	34-417	T	D	S	S	S	S
A0A090TD65.1	34-417	T	D	S	S	S	S
A0A090VHL2.1	32-452	T	D	S	S	S	S
A0A090WRK9.1	14-434	T	D	S	S	S	S
A0A091CSP8.1	67-496	S	D	S	S	T	S
A0A091CVL2.1	57-491	S	D	S	S	T	S
A0A091CXB2.1	61-463	T	D	S	T	S	S
A0A091DTB5.1	130-559	S	D	S	S	T	S
A0A091EMR5.1	55-490	S	D	S	S	T	S
A0A091EPJ7.1	32-461	S	D	S	S	T	S
A0A091EQP2.1	36-465	S	D	S	S	T	S
A0A091FQM6.1	52-486	S	D	S	S	T	S
A0A091G6H7.1	32-461	S	D	S	S	T	S
A0A091GHG8.1	65-494	S	D	S	S	T	S
A0A091GPE9.1	52-486	S	D	S	S	T	S
A0A091GYF1.1	42-446	S	D	S	T	S	S
A0A091HKD6.1	65-494	S	D	S	S	T	S
A0A091HYC3.1	32-461	S	D	S	S	T	S
A0A091IKE0.1	52-486	S	D	S	S	T	S
A0A091IPA8.1	57-486	S	D	S	S	T	S
A0A091ISE9.1	41-426	S	D	S	S	T	S
A0A091JEQ6.1	55-489	S	D	S	S	T	S
A0A091KCK0.1	57-486	S	D	S	S	T	S
A0A091KE84.1	41-453	S	D	S	T	S	S
A0A091KNA1.1	32-461	S	D	S	S	T	S
A0A091KNZ9.1	55-489	S	D	S	S	T	S
A0A091LHY2.1	32-461	S	D	S	S	T	S
A0A091MZ07.1	41-453	S	D	S	T	S	S
A0A091N115.1	36-467	S	D	S	S	T	S
A0A091NK27.1	35-464	S	D	S	S	T	S
A0A091NZQ7.1	32-461	S	D	S	S	T	S
A0A091PLR9.1	42-454	S	D	S	T	S	S
A0A091PPH7.1	57-486	S	D	S	S	T	S
A0A091Q5X7.1	3-422	S	D	S	S	T	S
A0A091Q7C2.1	52-486	S	D	S	S	T	S
A0A091QNG4.1	36-465	S	D	S	S	T	S
A0A091R2W9.1	41-453	S	D	S	T	S	S
A0A091RBY7.1	32-461	S	D	S	S	T	S
A0A091RCY1.1	13-447	S	D	S	S	T	S
A0A091RR13.1	41-404	S	D	S	S	T	S
A0A091S166.1	36-465	S	D	S	S	T	S
A0A091S8M0.1	53-487	S	D	S	S	T	S
A0A091SR69.1	32-461	S	D	S	S	T	S
A0A091SXY6.1	36-440	S	D	S	T	S	T
A0A091T5B8.1	36-465	S	D	S	S	T	S
A0A091U315.1	55-489	S	D	S	S	T	S
A0A091UBN9.1	42-454	S	D	S	T	S	S
A0A091UI45.1	31-460	S	D	S	S	T	S
A0A091UYU8.1	32-461	S	D	S	S	T	S
A0A091V0U8.1	55-489	S	D	S	S	T	S
A0A091V529.1	67-484	S	D	S	S	T	S
A0A091VA11.1	40-469	S	D	S	S	T	S
A0A091VB36.1	57-486	S	D	S	S	T	S
A0A093C4U5.1	32-461	S	D	S	S	T	S
A0A093C736.1	42-454	S	D	S	T	S	S
A0A093D0C6.1	65-494	S	D	S	S	T	S
A0A093ETK8.1	1-423	S	D	S	S	T	S
A0A093FII5.1	9-421	S	D	S	T	S	S
A0A093FNN8.1	32-461	S	D	S	S	T	S
A0A093FNS1.1	32-461	S	D	S	S	T	S
A0A093FX79.1	34-461	S	D	S	S	T	S
A0A093G0Q1.1	45-457	S	D	S	T	S	S
A0A093G923.1	55-489	S	D	S	S	T	S
A0A093GDZ5.1	68-497	S	D	S	S	T	S
A0A093GUX8.1	36-440	T	D	S	T	S	S
A0A093H376.1	32-461	S	D	S	S	T	S
A0A093HFR9.1	57-486	S	D	S	S	T	S
A0A093HLT5.1	39-451	S	D	S	T	S	S
A0A093HYE3.1	52-486	S	D	S	S	T	S
A0A093I5K7.1	42-454	S	D	S	T	S	S
A0A093II34.1	32-461	S	D	S	S	T	S
A0A093IU59.1	55-489	S	D	S	S	T	S
A0A093J0I7.1	57-486	S	D	S	S	T	S
A0A093JM19.1	57-475	S	D	S	S	T	S
A0A093NVR5.1	32-461	S	D	S	S	T	S
A0A093PF82.1	41-418	S	D	S	S	T	S
A0A093PG83.1	41-453	S	D	S	T	S	S
A0A093PGI3.1	57-486	S	D	S	S	T	S
A0A093QQV9.1	1-423	S	D	S	S	T	S
A0A093R0C5.1	32-461	S	D	S	S	T	S
A0A094IPN8.1	34-443	S	D	S	T	S	S
A0A094J134.1	34-442	S	D	S	T	S	S
A0A094JYI0.1	30-428	S	D	S	T	S	S
A0A094KTI9.1	32-461	S	D	S	S	T	S
A0A094KWB5.1	40-439	T	D	S	S	S	T
A0A094L4S8.1	36-465	S	D	S	S	T	S
A0A094LXK9.1	33-431	S	D	S	T	S	S
A0A094TEA2.1	38-442	T	D	S	S	S	S
A0A095WFU9.1	34-432	S	D	S	T	S	S
A0A095WWA3.1	35-437	S	D	S	T	S	S
A0A095XXV3.1	36-442	T	D	S	T	S	T
A0A095YPT5.1	35-444	S	D	S	T	S	S
A0A096LGC3.1	41-443	T	D	S	T	S	S
A0A096LKG7.1	37-438	S	D	S	S	S	S
A0A096M137.1	57-489	S	D	S	S	T	S
A0A096M7N8.1	59-488	S	D	S	S	T	S
A0A096M7W7.1	44-449	S	D	S	T	S	S
A0A096N6L8.1	45-449	S	D	S	T	S	S
A0A096NJN9.1	58-492	S	D	S	S	T	S
A0A096NQ84.1	61-469	T	D	S	T	S	S
A0A096P0B2.1	61-463	T	D	S	T	S	S
A0A098B979.1	30-428	S	D	S	T	S	S
A0A098FI77.1	31-433	S	D	S	S	S	S
A0A098KYM5.1	30-428	S	D	S	T	S	S
A0A098MW96.1	61-447	T	D	S	T	S	S
A0A098R9Z5.1	35-420	T	D	S	S	S	S
A0A098RZ49.1	36-450	T	D	S	T	S	T
A0A098RZF2.1	32-440	T	D	S	S	S	S
A0A099BR38.1	38-436	S	D	S	T	S	S
A0A099D6W8.1	33-436	T	D	S	T	S	S
A0A099DIC8.1	33-431	S	D	S	T	S	S
A0A099DID1.1	32-430	S	D	S	T	S	S
A0A099HU93.1	36-440	T	D	S	T	S	T
A0A099J4W1.1	25-424	S	D	S	T	S	S
A0A099KJ31.1	56-454	S	D	S	T	S	S
A0A099L0W5.1	34-432	S	D	S	T	S	S
A0A099LF44.1	34-432	S	D	S	T	S	S
A0A099LIW8.1	377-783	T	D	S	T	S	T
A0A099XW01.1	37-452	T	D	S	T	S	T
A0A099ZBS6.1	34-468	S	D	S	S	T	S
A0A099ZMF7.1	32-461	S	D	S	S	T	S
A0A099ZUR9.1	57-486	S	D	S	S	T	S
A0A0A0AGE3.1	32-461	S	D	S	S	T	S
A0A0A0AQJ8.1	41-406	S	D	S	S	T	S
A0A0A0IAJ7.1	31-430	T	D	S	T	S	S
A0A0A0II53.1	37-438	T	D	S	T	S	S
A0A0A0IMI7.1	37-439	T	D	S	T	S	S
A0A0A0MX32.1	47-452	S	D	S	T	S	T
A0A0A0SWR1.1	34-418	T	D	S	S	S	S
A0A0A0U9Q1.1	36-460	S	D	S	S	S	S
A0A0A0WID0.1	28-426	S	D	S	S	S	S
A0A0A1CWR4.1	35-439	S	D	S	T	S	S
A0A0A1EAS2.1	45-450	S	D	S	T	S	T
A0A0A1GPH0.1	36-460	S	D	S	S	S	S
A0A0A1MPE5.1	39-438	T	D	S	T	S	S
A0A0A1MPW5.1	33-434	T	D	S	T	S	S
A0A0A1WNJ0.1	40-449	S	D	S	T	S	S
A0A0A1WU89.1	62-465	S	D	S	S	S	T
A0A0A1X1M8.1	81-486	S	D	S	S	S	T
A0A0A1X1T3.1	40-449	S	D	S	T	S	S
A0A0A1X780.1	40-449	S	D	S	T	S	S
A0A0A1XGG9.1	39-446	S	D	S	T	S	S
A0A0A1XSV9.1	48-453	S	D	S	S	S	T
A0A0A2BLV3.1	33-452	T	D	S	T	S	T
A0A0A2BNH4.1	33-452	T	D	S	T	S	T
A0A0A2C7Z8.1	33-452	T	D	S	T	S	T
A0A0A2CSW2.1	33-454	T	D	S	T	S	T
A0A0A2DHT6.1	35-446	S	D	S	T	S	S
A0A0A2GS04.1	32-455	T	D	S	S	S	S
A0A0A2GTD8.1	37-450	T	D	S	T	S	T
A0A0A2T091.1	30-428	S	D	S	T	S	S
A0A0A3EV09.1	34-416	T	D	S	S	S	S
A0A0A3I013.1	37-409	T	D	S	S	S	S
A0A0A3II25.1	33-434	T	D	S	T	S	S
A0A0A5I0A9.1	34-417	T	D	S	S	S	S
A0A0A6PYA9.1	36-440	T	D	S	T	S	T
A0A0A6QSB4.1	34-416	T	D	S	S	S	S
A0A0A6VM90.1	43-467	S	D	S	S	S	S
A0A0A6ZDE5.1	19-450	S	D	S	S	T	S
A0A0A7EGN0.1	34-432	S	D	S	T	S	S
A0A0A7EM85.1	34-427	S	D	S	T	S	S
A0A0A7EMT1.1	36-422	T	D	S	S	S	S
A0A0A7I198.1	37-460	S	D	S	S	S	S
A0A0A7KCI1.1	32-455	T	D	S	S	S	S
A0A0A8B4L3.1	37-459	S	D	S	S	S	S
A0A0A8BBW5.1	38-440	T	D	S	T	S	S
A0A0A8FKA4.1	35-433	S	D	S	T	S	S
A0A0A8GRP2.1	40-437	S	D	S	T	S	S
A0A0A8GRS0.1	38-436	S	D	S	T	S	S
A0A0A8GVU1.1	40-437	S	D	S	T	S	S
A0A0A8GWH0.1	38-436	S	D	S	T	S	S
A0A0A8H0P7.1	38-436	S	D	S	T	S	S
A0A0A8H4H5.1	40-437	S	D	S	T	S	S
A0A0A8H564.1	38-436	S	D	S	T	S	S
A0A0A8H8H4.1	38-436	S	D	S	T	S	S
A0A0A8HBQ2.1	40-437	S	D	S	T	S	S
A0A0A8HI31.1	40-437	S	D	S	T	S	S
A0A0A8HIA6.1	38-436	S	D	S	T	S	S
A0A0A8HNJ4.1	47-448	S	D	S	T	S	S
A0A0A8HP17.1	39-441	T	D	S	T	S	S
A0A0A8HU08.1	38-436	S	D	S	T	S	S
A0A0A8HX59.1	40-437	S	D	S	T	S	S
A0A0A8I828.1	40-437	S	D	S	T	S	S
A0A0A8IA78.1	38-436	S	D	S	T	S	S
A0A0A8VV16.1	36-439	T	D	S	T	S	T
A0A0A8VVA4.1	36-440	T	D	S	T	S	T
A0A0A8W7I5.1	36-439	T	D	S	T	S	T
A0A0A8WY99.1	35-428	T	D	S	S	S	S
A0A0A9WF43.1	33-434	S	D	S	T	S	T
A0A0B0DC06.1	35-434	S	D	S	T	S	S
A0A0B0HU42.1	30-428	S	D	S	T	S	S
A0A0B1PXF2.1	35-418	T	D	S	S	S	S
A0A0B2BQP7.1	35-438	S	D	S	T	S	S
A0A0B2DZM2.1	38-436	S	D	S	T	S	S
A0A0B2E331.1	38-436	S	D	S	T	S	S
A0A0B2E4H7.1	38-436	S	D	S	T	S	S
A0A0B2EAF3.1	38-436	S	D	S	T	S	S
A0A0B2EGX2.1	38-436	S	D	S	T	S	S
A0A0B2EJP0.1	38-436	S	D	S	T	S	S
A0A0B2EJP2.1	38-436	S	D	S	T	S	S
A0A0B2ENA8.1	38-436	S	D	S	T	S	S
A0A0B2ET52.1	38-436	S	D	S	T	S	S
A0A0B2JF80.1	32-440	T	D	S	S	S	S
A0A0B2JU44.1	41-442	T	D	S	T	S	S
A0A0B2VJD1.1	102-500	T	D	S	T	S	S
A0A0B2Z116.1	37-437	T	D	S	T	S	S
A0A0B3W781.1	35-438	T	D	S	T	S	T
A0A0B3YEY4.1	34-437	S	D	S	T	S	S
A0A0B3YII7.1	32-438	T	D	S	S	S	S
A0A0B3ZDX1.1	34-437	S	D	S	T	S	S
A0A0B4DAW2.1	35-434	S	D	S	T	S	S
A0A0B4IX10.1	34-416	T	D	S	S	S	S
A0A0B4R834.1	35-434	S	D	S	T	S	S
A0A0B5AQU7.1	39-437	S	D	S	T	S	S
A0A0B5DPS0.1	34-435	S	D	S	T	S	S
A0A0B5Q9I5.1	33-432	S	D	S	T	S	S
A0A0B5R4N3.1	33-431	S	D	S	S	S	S
A0A0B5VX71.1	33-431	S	D	S	S	S	S
A0A0B5Z4P0.1	33-431	S	D	S	S	S	S
A0A0B6ASP3.1	34-432	S	D	S	T	S	S
A0A0B6UMF0.1	38-436	S	D	S	T	S	S
A0A0B6WVZ4.1	35-448	T	D	S	T	S	S
A0A0B6WWF9.1	36-448	T	D	S	T	S	T
A0A0B6ZCF7.1	47-454	T	D	S	T	S	S
A0A0B6ZN73.1	42-447	T	D	S	T	S	S
A0A0B6ZWN2.1	41-448	S	D	S	T	S	S
A0A0B7AB31.1	43-472	S	D	S	S	T	S
A0A0B7AEW9.1	42-472	S	D	S	S	T	S
A0A0B7AFY9.1	42-472	S	D	S	S	T	S
A0A0B7AH26.1	39-471	S	D	S	T	T	S
A0A0B7APP5.1	60-462	S	D	S	T	S	S
A0A0B7AR72.1	1-425	S	D	S	S	T	S
A0A0B7BIN6.1	43-451	S	D	S	T	S	S
A0A0B7H4Q6.1	420-824	T	D	S	T	S	S
A0A0B7H5X6.1	420-824	T	D	S	T	S	S
A0A0B7HYZ6.1	420-824	T	D	S	T	S	S
A0A0B7IUY0.1	420-824	T	D	S	T	S	S
A0A0B7JEY5.1	38-441	T	D	S	S	S	S
A0A0B8RQY6.1	56-485	S	D	S	S	T	S
A0A0B8RY88.1	45-448	S	D	S	T	S	S
A0A0B9ANA0.1	33-430	T	D	S	T	S	S
A0A0B9ATK6.1	36-446	S	D	S	T	S	S
A0A0B9ATY5.1	39-444	T	D	S	T	S	S
A0A0B9FVQ3.1	34-416	T	D	S	S	S	S
A0A0C1LCY8.1	33-436	T	D	S	T	S	S
A0A0C1MSA9.1	34-430	S	D	S	T	S	S
A0A0C1P0A8.1	36-422	T	D	S	S	S	S
A0A0C1PB37.1	34-430	S	D	S	T	S	S
A0A0C1TG15.1	34-426	S	D	S	S	S	S
A0A0C1TVI3.1	34-433	S	D	S	T	S	S
A0A0C1WHG5.1	34-453	T	D	S	T	S	T
A0A0C1XEL2.1	30-419	T	D	S	T	S	S
A0A0C1XG49.1	14-422	T	D	S	S	S	S
A0A0C1Y621.1	34-453	T	D	S	T	S	T
A0A0C1YSL2.1	34-416	T	D	S	S	S	S
A0A0C1Z624.1	34-416	T	D	S	S	S	S
A0A0C2E6A0.1	33-431	S	D	S	T	S	T
A0A0C2HF22.1	45-457	S	D	S	T	S	S
A0A0C2S2C8.1	39-437	S	D	S	T	S	S
A0A0C2TTK8.1	34-450	T	D	S	T	S	S
A0A0C2VC18.1	37-460	S	D	S	S	S	S
A0A0C2VF06.1	38-404	T	D	T	S	S	S
A0A0C2VH96.1	56-466	T	D	S	T	S	S
A0A0C2VP65.1	39-437	S	D	S	T	S	S
A0A0C2VRG8.1	39-437	S	D	S	T	S	S
A0A0C3DXH2.1	35-419	T	D	S	S	S	S
A0A0C5WID8.1	54-457	T	D	S	T	S	S
A0A0C5WPN5.1	34-416	T	D	S	S	S	S
A0A0C5WPX9.1	64-450	T	D	S	T	S	S
A0A0C5WVR0.1	35-428	T	D	S	S	S	S
A0A0C7PUW9.1	36-439	T	D	S	T	S	T
A0A0C9R126.1	63-469	S	D	S	S	S	T
A0A0C9RWR2.1	45-448	S	D	S	T	S	T
A0A0D0GBK5.1	30-428	S	D	S	T	S	S
A0A0D0GUF1.1	33-431	S	D	S	S	S	S
A0A0D0HYM5.1	35-439	S	D	S	T	S	S
A0A0D0J6Z4.1	34-416	T	D	S	S	S	S
A0A0D0PP83.1	33-431	S	D	S	S	S	S
A0A0D0PY24.1	33-431	S	D	S	S	S	S
A0A0D0QUS7.1	47-447	S	D	S	T	S	S
A0A0D0QXL5.1	30-428	S	D	S	T	S	S
A0A0D0SG90.1	47-447	S	D	S	T	S	S
A0A0D0SI84.1	39-442	T	D	S	T	S	S
A0A0D1IAB0.1	47-447	S	D	S	T	S	S
A0A0D1JM82.1	39-442	T	D	S	T	S	S
A0A0D1PGB0.1	33-431	S	D	S	S	S	S
A0A0D1XWZ7.1	33-431	S	D	S	T	S	S
A0A0D2J7C2.1	32-449	T	D	S	T	S	S
A0A0D3LMU5.1	36-449	T	D	S	T	S	T
A0A0D3Q460.1	39-442	T	D	S	T	S	S
A0A0D5WPB0.1	34-419	T	D	S	S	S	S
A0A0D5YS34.1	39-453	S	D	S	S	S	S
A0A0D5YSP3.1	36-442	T	D	S	T	S	T
A0A0D6AHL6.1	4-425	T	D	S	T	S	T
A0A0D6B5N0.1	34-435	S	D	S	T	S	S
A0A0D6EAN8.1	35-419	T	D	S	S	S	S
A0A0D6GHZ3.1	38-436	S	D	S	T	S	S
A0A0D6GME3.1	38-442	T	D	S	S	S	S
A0A0D6IY29.1	35-441	S	D	S	T	S	S
A0A0D6XNV8.1	47-448	S	D	S	T	S	S
A0A0D6XTE5.1	39-441	T	D	S	T	S	S
A0A0D7V906.1	38-436	S	D	S	T	S	S
A0A0D7W5G9.1	33-438	T	D	S	T	S	T
A0A0D7W7P4.1	37-444	T	D	S	T	S	T
A0A0D7W8S7.1	37-444	T	D	S	T	S	T
A0A0D7WAI3.1	37-445	T	D	S	T	S	T
A0A0D7XMY3.1	33-431	S	D	S	T	S	S
A0A0D8BQN9.1	30-428	S	D	S	T	S	S
A0A0D8J644.1	29-437	T	D	S	T	S	S
A0A0D8JIQ3.1	33-435	T	D	S	T	S	T
A0A0D8QBB3.1	38-441	T	D	S	S	S	S
A0A0D8R8I0.1	34-418	T	D	S	S	S	S
A0A0D8YA05.1	50-421	T	D	S	T	S	S
A0A0D9R2E2.1	58-487	S	D	S	S	T	S
A0A0D9R6F1.1	50-479	S	D	S	S	T	S
A0A0D9R7M6.1	58-493	S	D	S	S	T	S
A0A0D9R818.1	58-492	S	D	S	S	T	S
A0A0D9RBA4.1	61-463	T	D	S	T	S	S
A0A0D9S1B3.1	45-449	S	D	S	T	S	S
A0A0D9S7C2.1	67-496	S	D	S	S	T	S
A0A0E0TGS5.1	30-428	S	D	S	T	S	S
A0A0E0VL57.1	42-445	T	D	S	T	S	S
A0A0E0VRI2.1	50-450	S	D	S	T	S	S
A0A0E0W2S5.1	28-426	S	D	S	S	S	S
A0A0E0WAG2.1	38-436	S	D	S	T	S	S
A0A0E0WUH7.1	34-419	T	D	S	S	S	S
A0A0E0YBI4.1	34-437	S	D	S	T	S	S
A0A0E0YBM2.1	34-437	S	D	S	T	S	S
A0A0E0YF32.1	32-440	T	D	S	S	S	S
A0A0E0YX65.1	38-442	T	D	S	S	S	S
A0A0E1ADA6.1	39-442	T	D	S	T	S	S
A0A0E1ALP5.1	47-447	S	D	S	T	S	S
A0A0E1EYR9.1	38-436	S	D	S	T	S	S
A0A0E1GJ98.1	38-436	S	D	S	T	S	S
A0A0E1MN98.1	33-431	S	D	S	S	S	S
A0A0E1VHN3.1	47-447	S	D	S	T	S	S
A0A0E1VVM6.1	42-445	T	D	S	T	S	S
A0A0E1VYZ9.1	47-447	S	D	S	T	S	S
A0A0E1XJE6.1	47-447	S	D	S	T	S	S
A0A0E1XK57.1	39-442	T	D	S	T	S	S
A0A0E1YF27.1	37-435	S	D	S	T	S	S
A0A0E1ZNS9.1	38-436	S	D	S	T	S	S
A0A0E2AAN0.1	34-451	T	D	S	T	S	S
A0A0E2AKD7.1	34-451	T	D	S	T	S	S
A0A0E2B108.1	64-450	T	D	S	T	S	S
A0A0E2BAQ6.1	36-367	T	D	S	T	S	S
A0A0E2CIV0.1	36-422	T	D	S	T	S	S
A0A0E2CZ16.1	61-447	T	D	S	T	S	S
A0A0E2D1A7.1	61-447	T	D	S	T	S	S
A0A0E2E2C6.1	36-367	T	D	S	T	S	S
A0A0E2HEL3.1	32-435	S	D	S	T	S	S
A0A0E2HHL2.1	36-438	T	D	S	T	S	T
A0A0E2IQH7.1	36-422	T	D	S	T	S	S
A0A0E2LK00.1	38-441	T	D	S	S	S	S
A0A0E2NE62.1	47-447	S	D	S	T	S	S
A0A0E2P6Y8.1	38-444	T	D	S	T	S	T
A0A0E2RL48.1	34-451	T	D	S	T	S	S
A0A0E2STI1.1	34-451	T	D	S	T	S	S
A0A0E2T518.1	34-451	T	D	S	T	S	S
A0A0E2UY95.1	38-436	S	D	S	T	S	S
A0A0E3B2X5.1	36-367	T	D	S	T	S	S
A0A0E3CX65.1	47-447	S	D	S	T	S	S
A0A0E3KKA7.1	47-452	S	D	S	T	S	T
A0A0E3YTS5.1	35-441	T	D	S	T	S	S
A0A0E3ZD83.1	39-441	S	D	S	S	S	S
A0A0E8TNJ5.1	47-447	S	D	S	T	S	S
A0A0E9LTX0.1	218-621	T	D	S	T	S	S
A0A0E9ZZZ3.1	36-451	T	D	S	T	S	T
A0A0F0C6R5.1	32-440	S	D	S	T	S	S
A0A0F0CAK7.1	36-438	T	D	S	T	S	T
A0A0F0L160.1	35-438	S	D	S	T	S	S
A0A0F2DWA0.1	33-366	T	D	S	T	S	S
A0A0F2P3T0.1	35-442	T	D	S	T	S	T
A0A0F2QLX6.1	34-433	S	D	S	T	S	S
A0A0F2RI08.1	34-444	S	D	S	T	S	S
A0A0F4P476.1	36-422	T	D	S	S	S	S
A0A0F4PBZ9.1	34-430	S	D	S	T	S	S
A0A0F4PCE7.1	34-430	S	D	S	T	S	S
A0A0F4Q6W3.1	36-422	T	D	S	S	S	S
A0A0F4QWA2.1	34-430	S	D	S	T	S	S
A0A0F4VUG2.1	36-440	T	D	S	T	S	T
A0A0F4WFC4.1	36-440	T	D	S	T	S	T
A0A0F5EV60.1	36-435	T	D	S	T	S	S
A0A0F5HLS9.1	34-450	T	D	S	T	S	S
A0A0F5HV91.1	33-431	S	D	S	T	S	S
A0A0F5I414.1	33-431	S	D	S	T	S	S
A0A0F5I8V5.1	34-450	T	D	S	T	S	S
A0A0F5IUM6.1	404-805	T	D	S	T	S	S
A0A0F5IXS9.1	35-435	T	D	S	T	S	T
A0A0F5J1Y6.1	404-805	T	D	S	T	S	S
A0A0F5JQ17.1	399-798	T	D	S	T	S	S
A0A0F5JRS3.1	35-435	T	D	S	T	S	T
A0A0F5MM80.1	38-444	T	D	S	T	S	T
A0A0F5RKH6.1	33-431	S	D	S	S	S	S
A0A0F5VGM3.1	34-416	T	D	S	S	S	S
A0A0F5XBK8.1	47-447	S	D	S	T	S	S
A0A0F5XHC8.1	39-442	T	D	S	T	S	S
A0A0F5YMQ9.1	34-451	T	D	S	T	S	T
A0A0F6AGY6.1	29-425	S	D	S	T	S	S
A0A0F6AZV2.1	38-442	T	D	S	S	S	S
A0A0F6BSK7.1	30-428	S	D	S	T	S	S
A0A0F6H6Z6.1	61-447	T	D	S	T	S	S
A0A0F6I0D2.1	61-447	T	D	S	T	S	S
A0A0F6I8I4.1	36-422	T	D	S	T	S	S
A0A0F6J638.1	33-431	S	D	S	S	S	S
A0A0F7HNB9.1	48-460	S	D	S	T	S	S
A0A0F7J878.1	38-442	T	D	S	S	S	S
A0A0F7RE09.1	34-432	S	D	S	S	S	S
A0A0F7Z5N0.1	38-442	T	D	S	T	S	S
A0A0F7Z5S2.1	45-448	S	D	S	T	S	S
A0A0F8BVH3.1	64-494	S	D	S	S	T	S
A0A0F9JXP4.1	20-422	T	D	S	S	S	S
A0A0F9MLZ7.1	37-443	T	D	S	T	S	T
A0A0F9QDP0.1	36-449	T	D	S	T	S	T
A0A0F9SPC4.1	30-426	S	D	S	T	S	S
A0A0F9THY9.1	33-402	S	D	S	S	S	S
A0A0F9TLT4.1	36-417	T	D	S	T	S	T
A0A0F9W1J0.1	36-443	T	D	S	T	S	T
A0A0F9W5R0.1	35-419	T	D	S	S	S	S
A0A0F9WSG5.1	32-440	T	D	S	S	S	S
A0A0G2JY02.1	66-495	S	D	S	S	T	S
A0A0G2NLW6.1	38-442	T	D	S	S	S	S
A0A0G3DNS0.1	38-436	S	D	S	T	S	S
A0A0G3DNY3.1	40-437	S	D	S	T	S	S
A0A0G3EIM5.1	36-459	T	D	S	T	S	T
A0A0G3HIT1.1	39-439	T	D	S	T	S	S
A0A0G3JC58.1	34-419	T	D	S	S	S	S
A0A0G3SDG8.1	34-419	T	D	S	S	S	S
A0A0G3Y1S9.1	30-428	S	D	S	T	S	S
A0A0G4CXA9.1	33-431	S	D	S	S	S	S
A0A0G4QH68.1	38-442	T	D	S	S	S	S
A0A0G7HGT5.1	47-447	S	D	S	T	S	S
A0A0G7HH54.1	39-442	T	D	S	T	S	S
A0A0G8BGU9.1	36-367	T	D	S	T	S	S
A0A0G8CEW8.1	35-433	S	D	S	T	S	S
A0A0G8CG98.1	33-431	S	D	S	S	S	S
A0A0G8EBX7.1	35-433	S	D	S	T	S	S
A0A0G8F1W9.1	28-426	S	D	S	S	S	S
A0A0G8F4J7.1	33-431	S	D	S	S	S	S
A0A0H0XXV2.1	34-416	T	D	S	S	S	S
A0A0H1AQ43.1	342-742	T	D	S	T	S	S
A0A0H2HXH0.1	47-447	S	D	S	T	S	S
A0A0H2QK28.1	38-441	T	D	S	S	S	S
A0A0H2UJX9.1	43-451	S	D	S	T	S	S
A0A0H2UQE5.1	38-444	T	D	S	T	S	T
A0A0H2WQG8.1	38-442	T	D	S	S	S	S
A0A0H2WYK4.1	39-442	T	D	S	T	S	S
A0A0H2XJ46.1	39-442	T	D	S	T	S	S
A0A0H2YR20.1	36-440	T	D	S	T	S	T
A0A0H3BY22.1	38-442	T	D	S	S	S	S
A0A0H3DQZ8.1	38-442	T	D	S	S	S	S
A0A0H3H5Y9.1	34-419	T	D	S	S	S	S
A0A0H3JJQ1.1	39-442	T	D	S	T	S	S
A0A0H3JPS9.1	39-442	T	D	S	T	S	S
A0A0H3JVD2.1	39-442	T	D	S	T	S	S
A0A0H3KAG2.1	39-442	T	D	S	T	S	S
A0A0H3KCK8.1	46-465	T	D	S	T	S	T
A0A0H3N3Q4.1	36-441	T	D	S	T	S	T
A0A0H3NFG2.1	38-442	T	D	S	S	S	S
A0A0H3PA17.1	38-436	S	D	S	T	S	S
A0A0H3SHN9.1	38-442	T	D	S	S	S	S
A0A0H3T4K9.1	38-441	T	D	S	S	S	S
A0A0H3YF44.1	40-480	S	D	S	S	T	S
A0A0H3YIU0.1	44-452	S	D	S	T	S	S
A0A0H3YIY3.1	68-471	S	D	S	T	S	S
A0A0H3YK02.1	48-450	S	D	S	T	S	S
A0A0H4B8B3.1	33-454	T	D	S	T	S	T
A0A0H4KYU4.1	34-432	S	D	S	T	S	S
A0A0H4MDZ3.1	36-422	T	D	S	T	S	S
A0A0H4P5C1.1	360-772	T	D	S	S	S	S
A0A0H4P5Q7.1	35-441	T	D	S	T	S	T
A0A0H4P808.1	33-431	S	D	S	T	S	S
A0A0H4P935.1	36-451	T	D	S	T	S	T
A0A0H4PIR0.1	36-444	T	D	S	T	S	T
A0A0H4PIZ8.1	349-760	T	D	S	S	S	S
A0A0H4R9R9.1	34-432	S	D	S	T	S	S
A0A0H5DPQ7.1	34-392	T	D	S	T	T	S
A0A0H5PXA3.1	35-440	T	D	S	T	S	S
A0A0H5Q5S5.1	33-452	T	D	S	T	S	T
A0A0I6D8N7.1	38-444	T	D	S	T	S	T
A0A0I9W397.1	34-436	S	D	S	T	S	S
A0A0J0U1P3.1	36-440	T	D	S	T	S	T
A0A0J0U4R9.1	36-439	T	D	S	T	S	T
A0A0J0UA39.1	36-441	T	D	S	T	S	T
A0A0J0V8Y9.1	30-428	S	D	S	T	S	S
A0A0J1B533.1	432-837	T	D	S	T	S	T
A0A0J1BG28.1	36-449	T	D	S	T	S	T
A0A0J1BKW0.1	35-462	T	D	S	T	S	S
A0A0J1KB19.1	34-416	T	D	S	S	S	S
A0A0J1KVR6.1	33-431	S	D	S	S	S	S
A0A0J2APW6.1	34-419	T	D	S	S	S	S
A0A0J2H189.1	34-419	T	D	S	S	S	S
A0A0J4QG98.1	34-419	T	D	S	S	S	S
A0A0J5GSE6.1	34-432	S	D	S	T	S	S
A0A0J5V727.1	34-432	S	D	S	T	S	S
A0A0J5VMV3.1	33-431	S	D	S	T	S	S
A0A0J5VXW9.1	37-438	T	D	S	T	S	T
A0A0J6HJ61.1	33-431	S	D	S	T	S	S
A0A0J6KPT9.1	33-434	T	D	S	T	S	S
A0A0J6NA77.1	33-431	S	D	S	S	S	S
A0A0J6ZRA6.1	1-387	S	D	S	T	S	S
A0A0J7D3Z0.1	33-431	S	D	S	S	S	S
A0A0J7DHL1.1	33-431	S	D	S	S	S	S
A0A0J7FXX8.1	33-431	S	D	S	S	S	S
A0A0J7HJL3.1	33-431	S	D	S	S	S	S
A0A0J8DDG0.1	33-432	S	D	S	T	S	S
A0A0J8DJM7.1	33-436	T	D	S	T	S	S
A0A0J8GTA2.1	34-432	S	D	S	T	S	S
A0A0J8H3E0.1	38-436	S	D	S	T	S	S
A0A0J8H4J2.1	38-436	S	D	S	T	S	S
A0A0J8VAX8.1	38-441	T	D	S	S	S	S
A0A0J9BWP2.1	32-440	S	D	S	T	S	S
A0A0J9C3H8.1	36-438	T	D	S	T	S	T
A0A0J9FFY9.1	34-451	T	D	S	T	S	S
A0A0K0EI76.1	41-452	T	D	S	T	S	S
A0A0K0FL22.1	41-452	T	D	S	T	S	S
A0A0K0HZP5.1	33-431	S	D	S	S	S	S
A0A0K0ILG9.1	38-439	T	D	S	T	S	S
A0A0K0QFC4.1	33-431	S	D	S	S	S	S
A0A0K0SBK8.1	33-431	S	D	S	S	S	S
A0A0K0X5V4.1	35-443	S	D	S	T	S	S
A0A0K1FGD7.1	37-442	T	D	S	T	S	T
A0A0K2GZG0.1	35-450	S	D	S	T	S	S
A0A0K2H8G8.1	30-428	S	D	S	T	S	S
A0A0K2L0C4.1	38-440	T	D	S	S	S	S
A0A0K2MIN6.1	33-432	S	D	S	T	S	S
A0A0K2T8L4.1	59-503	S	D	S	S	T	S
A0A0K2TVP7.1	39-442	S	D	S	T	S	S
A0A0K2UG14.1	58-461	S	D	S	T	S	S
A0A0K2WGB3.1	33-431	S	D	S	T	S	S
A0A0K6BWA9.1	34-451	T	D	S	T	S	S
A0A0K6GMR9.1	30-428	S	D	S	T	S	S
A0A0K6GWG7.1	34-443	S	D	S	T	S	S
A0A0K6J3K0.1	33-431	S	D	S	S	S	S
A0A0K6K6A2.1	33-431	S	D	S	S	S	S
A0A0K8QU39.1	35-441	T	D	S	T	S	T
A0A0K8QU44.1	436-840	T	D	S	T	S	S
A0A0K8RI94.1	39-439	S	D	S	T	S	S
A0A0K8RTM5.1	41-445	T	D	S	T	S	S
A0A0K8T524.1	39-440	T	D	S	T	T	S
A0A0K8T528.1	39-440	T	D	S	T	T	S
A0A0K8T529.1	39-440	T	D	S	T	T	S
A0A0K8TXC6.1	40-449	S	D	S	T	S	S
A0A0K8U106.1	40-449	S	D	S	T	S	S
A0A0K8V0X3.1	48-453	S	D	S	S	S	T
A0A0K8V8W1.1	40-436	S	D	S	S	S	S
A0A0K8VUV5.1	62-464	S	D	S	S	S	T
A0A0K8WII3.1	40-449	S	D	S	S	S	S
A0A0K8WMM0.1	39-447	S	D	S	T	S	S
A0A0K9GHZ8.1	21-419	S	D	S	T	S	S
A0A0K9H6C3.1	37-438	T	D	S	T	S	T
A0A0K9HJE8.1	30-428	S	D	S	T	S	S
A0A0K9MWA0.1	38-436	S	D	S	T	S	S
A0A0K9MWY6.1	38-436	S	D	S	T	S	S
A0A0K9MYJ1.1	38-436	S	D	S	T	S	S
A0A0K9N1P6.1	38-436	S	D	S	T	S	S
A0A0K9N677.1	38-436	S	D	S	T	S	S
A0A0K9N737.1	36-440	T	D	S	T	S	T
A0A0L0C9P3.1	48-453	S	D	S	S	S	T
A0A0L0CIH4.1	39-448	S	D	S	T	S	S
A0A0L0CJ39.1	137-546	S	D	S	S	S	S
A0A0L0CPB2.1	87-492	S	D	S	S	S	T
A0A0L0CPD0.1	132-537	S	D	S	S	S	T
A0A0L0EQ19.1	19-415	S	D	S	T	S	S
A0A0L0LVU8.1	36-460	S	D	S	S	S	S
A0A0L0PJ38.1	38-436	S	D	S	T	S	S
A0A0L0PJU2.1	38-436	S	D	S	T	S	S
A0A0L0PKT9.1	38-436	S	D	S	T	S	S
A0A0L0PUV5.1	38-436	S	D	S	T	S	S
A0A0L0PVQ8.1	38-436	S	D	S	T	S	S
A0A0L0PZ19.1	38-436	S	D	S	T	S	S
A0A0L0Q5N1.1	38-436	S	D	S	T	S	S
A0A0L0QER2.1	38-436	S	D	S	T	S	S
A0A0L0QHK5.1	38-436	S	D	S	T	S	S
A0A0L0QZZ4.1	38-436	S	D	S	T	S	S
A0A0L1IJI9.1	50-461	T	D	S	T	S	S
A0A0L1LP50.1	34-432	S	D	S	T	S	S
A0A0L2LEI4.1	38-442	T	D	S	S	S	S
A0A0L2QCQ8.1	38-442	T	D	S	S	S	S
A0A0L6D297.1	38-436	S	D	S	T	S	S
A0A0L6D3R0.1	38-436	S	D	S	T	S	S
A0A0L6D579.1	38-436	S	D	S	T	S	S
A0A0L6DH86.1	38-436	S	D	S	T	S	S
A0A0L6NS96.1	34-419	T	D	S	S	S	S
A0A0L7AL40.1	34-419	T	D	S	S	S	S
A0A0L7BWI6.1	36-460	S	D	S	S	S	S
A0A0L7CCA4.1	36-460	S	D	S	S	S	S
A0A0L7D4Q6.1	36-460	S	D	S	S	S	S
A0A0L7DTA3.1	37-440	T	D	S	T	S	S
A0A0L7F6T5.1	31-430	T	D	S	T	S	S
A0A0L7LLE5.1	361-762	S	D	S	T	S	S
A0A0L7RCU1.1	53-457	S	D	S	T	S	T
A0A0L8ALF2.1	36-450	T	D	S	T	S	T
A0A0L8GQR2.1	43-378	S	D	S	S	S	S
A0A0L8HLH6.1	46-449	S	D	S	T	S	S
A0A0L8V8C2.1	439-843	T	D	S	T	S	S
A0A0L8VE56.1	34-451	T	D	S	T	S	S
A0A0L9DYA4.1	38-442	T	D	S	S	S	S
A0A0M0EUM5.1	37-438	T	D	S	T	S	S
A0A0M0GIP6.1	33-431	S	D	S	T	S	S
A0A0M0H068.1	31-433	S	D	S	S	S	S
A0A0M0IKP0.1	34-416	T	D	S	S	S	S
A0A0M0M422.1	38-418	T	D	S	T	T	S
A0A0M0M476.1	34-431	S	D	S	T	S	S
A0A0M0MTV7.1	38-436	S	D	S	T	S	S
A0A0M0QQT1.1	38-442	T	D	S	S	S	S
A0A0M0SY91.1	32-430	S	D	S	T	S	S
A0A0M0T113.1	32-430	S	D	S	T	S	T
A0A0M0VKK6.1	36-460	S	D	S	S	S	S
A0A0M0WIF0.1	34-432	S	D	S	T	S	S
A0A0M1JNA2.1	34-455	S	D	S	T	S	S
A0A0M1NDN6.1	31-433	S	D	S	S	S	S
A0A0M1NUY4.1	31-433	S	D	S	S	S	S
A0A0M1QS04.1	30-428	S	D	S	T	S	S
A0A0M1VVT7.1	34-432	S	D	S	T	S	S
A0A0M1YY64.1	36-367	T	D	S	T	S	S
A0A0M2NZW4.1	47-447	S	D	S	T	S	S
A0A0M2PDU0.1	34-432	S	D	S	T	S	S
A0A0M2PKW0.1	33-431	S	D	S	T	S	S
A0A0M2SIZ9.1	39-439	T	D	S	T	S	S
A0A0M2SNN7.1	48-460	S	D	S	T	S	S
A0A0M2T7P1.1	38-448	T	D	S	T	T	S
A0A0M2T894.1	34-432	S	D	S	T	S	S
A0A0M2V784.1	36-466	T	D	S	T	T	S
A0A0M2VCK8.1	34-432	S	D	S	T	S	S
A0A0M2VES9.1	36-466	T	D	S	T	T	S
A0A0M2VJP3.1	34-432	S	D	S	T	S	S
A0A0M2X2U2.1	36-367	T	D	S	T	S	S
A0A0M2X798.1	37-437	T	D	S	T	S	S
A0A0M3DAL3.1	35-438	S	D	S	T	S	S
A0A0M3I9M8.1	53-444	T	D	S	T	S	S
A0A0M3TLN8.1	61-447	T	D	S	T	S	S
A0A0M3URT0.1	34-432	S	D	S	T	S	S
A0A0M3USF3.1	34-432	S	D	S	T	S	S
A0A0M4E940.1	41-450	S	D	S	T	S	S
A0A0M4EU84.1	61-463	S	D	S	S	S	T
A0A0M4F4Q2.1	48-451	S	D	S	S	S	T
A0A0M4FV91.1	33-431	S	D	S	T	S	S
A0A0M4KR23.1	35-433	S	D	S	T	S	S
A0A0M4LGA5.1	37-460	S	D	S	S	S	S
A0A0M4NC67.1	38-442	T	D	S	S	S	S
A0A0M4PV07.1	33-437	T	D	S	T	S	S
A0A0M4T198.1	37-435	S	D	S	T	S	S
A0A0M4TC65.1	33-432	S	D	S	T	S	S
A0A0M4UEF4.1	39-441	T	D	S	T	S	S
A0A0M5J761.1	159-562	S	D	S	S	S	T
A0A0M5LBF9.1	36-460	S	D	S	S	S	S
A0A0M5TJU4.1	47-448	S	D	S	T	S	S
A0A0M8NJV6.1	38-436	S	D	S	T	S	S
A0A0M8ZM94.1	50-455	S	D	S	T	S	T
A0A0M8ZZT7.1	65-471	S	D	S	S	S	T
A0A0M9GU31.1	34-432	S	D	S	T	S	S
A0A0M9UK10.1	34-435	S	D	S	T	S	S
A0A0M9W7Y8.1	38-436	S	D	S	T	S	S
A0A0N0ILR5.1	34-438	S	D	S	T	S	S
A0A0N0M0E2.1	34-430	S	D	S	T	S	S
A0A0N0M532.1	38-439	T	D	S	T	S	S
A0A0N0RX12.1	38-436	S	D	S	T	S	S
A0A0N0Y7V6.1	33-431	S	D	S	T	S	S
A0A0N1HMN7.1	36-441	T	D	S	T	S	T
A0A0N1HTX8.1	36-441	T	D	S	T	S	T
A0A0N1MX46.1	33-417	T	D	S	S	S	S
A0A0N1P7S9.1	36-441	T	D	S	T	S	T
A0A0N1R1G2.1	38-442	T	D	S	S	S	S
A0A0N1VR85.1	38-442	T	D	S	S	S	S
A0A0N2NX68.1	38-442	T	D	S	S	S	S
A0A0N2P0C2.1	38-442	T	D	S	S	S	S
A0A0N4V8I5.1	53-458	T	D	S	T	S	S
A0A0N4Y298.1	2-391	T	D	S	T	S	S
A0A0N4ZT96.1	41-452	T	D	S	T	S	S
A0A0N5BNV3.1	41-452	T	D	S	T	S	S
A0A0N7D8E5.1	58-489	S	D	S	S	T	S
A0A0N7MX81.1	37-441	T	D	S	T	S	T
A0A0N7Z8T3.1	37-441	S	D	S	S	S	T
A0A0N7ZZA0.1	78-428	S	D	S	T	S	S
A0A0N8A9A3.1	110-524	S	D	S	T	S	S
A0A0N8AAL2.1	49-452	S	D	S	T	S	S
A0A0N8AC57.1	78-481	S	D	S	T	S	S
A0A0N8AVH1.1	48-486	S	D	S	S	T	S
A0A0N8B490.1	1-422	S	D	S	S	T	S
A0A0N8B6Y9.1	48-467	S	D	S	S	T	S
A0A0N8B9N8.1	45-448	S	D	S	T	S	S
A0A0N8BD51.1	25-428	S	D	S	T	S	S
A0A0N8BFS5.1	45-469	S	D	S	T	S	S
A0A0N8BN13.1	45-448	S	D	S	T	S	S
A0A0N8BZ34.1	48-486	S	D	S	S	T	S
A0A0N8C3T4.1	48-477	S	D	S	S	T	S
A0A0N8CNN8.1	45-469	S	D	S	T	S	S
A0A0N8CQW4.1	124-527	S	D	S	T	S	S
A0A0N8CW20.1	43-448	S	D	S	T	S	S
A0A0N8DD68.1	94-497	S	D	S	T	S	S
A0A0N8DEQ0.1	49-452	S	D	S	T	S	S
A0A0N8DFU3.1	49-395	S	D	S	T	S	S
A0A0N8DXH3.1	43-448	S	D	S	T	S	S
A0A0N8DXJ0.1	45-448	S	D	S	T	S	S
A0A0N8DY34.1	45-448	S	D	S	T	S	S
A0A0N8DYY4.1	49-452	S	D	S	T	S	S
A0A0N8E3S1.1	48-486	S	D	S	S	T	S
A0A0N8E7K8.1	48-518	S	D	S	S	T	S
A0A0N8EQ36.1	48-486	S	D	S	S	T	S
A0A0N8HAB2.1	37-427	T	D	S	T	S	T
A0A0N8KPS4.1	34-450	T	D	S	T	S	T
A0A0N8Q5M6.1	34-432	S	D	S	T	S	S
A0A0N9NFZ3.1	40-443	S	D	S	T	S	S
A0A0P0CD64.1	35-441	T	D	S	T	S	T
A0A0P0PFD8.1	33-431	S	D	S	S	S	S
A0A0P0SKR2.1	33-435	T	D	S	T	S	S
A0A0P1MLW5.1	36-434	T	D	S	T	S	S
A0A0P1MRE9.1	37-441	T	D	S	T	S	T
A0A0P1NXJ8.1	36-434	T	D	S	T	S	S
A0A0P4VP81.1	33-438	S	D	S	S	S	T
A0A0P4VSZ8.1	47-495	S	D	T	S	T	S
A0A0P4WD78.1	45-484	S	D	S	S	T	S
A0A0P4XKB0.1	48-486	S	D	S	S	T	S
A0A0P4Y214.1	49-452	S	D	S	T	S	S
A0A0P4Y380.1	49-452	S	D	S	T	S	S
A0A0P4Y3C5.1	48-422	S	D	S	S	T	S
A0A0P4Y3P4.1	48-486	S	D	S	S	T	S
A0A0P4Y8Z1.1	48-486	S	D	S	S	T	S
A0A0P4YHS4.1	49-386	S	D	S	T	S	S
A0A0P4YNK1.1	49-452	S	D	S	T	S	S
A0A0P4YR33.1	49-386	S	D	S	T	S	S
A0A0P4YSM1.1	49-452	S	D	S	T	S	S
A0A0P4Z2M4.1	72-475	S	D	S	S	S	S
A0A0P4Z7R3.1	78-502	S	D	S	T	S	S
A0A0P4Z874.1	78-492	S	D	S	T	S	S
A0A0P4Z9D5.1	78-481	S	D	S	T	S	S
A0A0P4ZHN5.1	78-502	S	D	S	T	S	S
A0A0P4ZUF4.1	48-421	S	D	S	S	T	S
A0A0P5A5A4.1	49-452	S	D	S	T	S	S
A0A0P5AG34.1	43-434	S	D	S	T	S	S
A0A0P5C6B8.1	78-471	S	D	S	T	S	S
A0A0P5C7S2.1	78-492	S	D	S	T	S	S
A0A0P5CHV1.1	110-503	S	D	S	T	S	S
A0A0P5CIW1.1	110-513	S	D	S	T	S	S
A0A0P5CKH0.1	52-455	S	D	S	T	S	S
A0A0P5CL66.1	110-524	S	D	S	T	S	S
A0A0P5CLE7.1	110-503	S	D	S	T	S	S
A0A0P5CLH2.1	110-534	S	D	S	T	S	S
A0A0P5CTA1.1	110-524	S	D	S	T	S	S
A0A0P5CTD6.1	110-513	S	D	S	T	S	S
A0A0P5CWU7.1	110-503	S	D	S	T	S	S
A0A0P5CYW0.1	49-452	S	D	S	T	S	S
A0A0P5D0G2.1	49-452	S	D	S	T	S	S
A0A0P5DFI3.1	49-452	S	D	S	T	S	S
A0A0P5DI49.1	49-452	S	D	S	T	S	S
A0A0P5DQ18.1	110-534	S	D	S	T	S	S
A0A0P5DQ42.1	110-513	S	D	S	T	S	S
A0A0P5DTU6.1	1-402	S	D	S	S	S	S
A0A0P5DTV1.1	49-452	S	D	S	T	S	S
A0A0P5DUX2.1	25-392	S	D	S	T	S	S
A0A0P5E443.1	49-452	S	D	S	T	S	S
A0A0P5E6I9.1	49-452	S	D	S	T	S	S
A0A0P5EQY6.1	107-497	S	D	S	S	S	S
A0A0P5FIJ7.1	43-447	S	D	S	T	S	S
A0A0P5FP51.1	52-453	S	D	S	T	S	S
A0A0P5FTA7.1	48-486	S	D	S	S	T	S
A0A0P5GIF9.1	48-486	S	D	S	S	T	S
A0A0P5GMW2.1	1-321	S	D	S	T	S	S
A0A0P5H6A7.1	13-414	S	D	S	T	S	S
A0A0P5HDW2.1	46-443	S	D	S	S	S	S
A0A0P5HEA2.1	48-486	S	D	S	S	T	S
A0A0P5HP42.1	25-430	S	D	S	T	S	S
A0A0P5HSF0.1	48-483	S	D	S	S	T	S
A0A0P5I807.1	45-438	S	D	S	T	S	S
A0A0P5IBH9.1	45-438	S	D	S	T	S	S
A0A0P5IEV0.1	48-486	S	D	S	S	T	S
A0A0P5IG53.1	45-438	S	D	S	T	S	S
A0A0P5IVE1.1	1-402	S	D	S	S	S	S
A0A0P5IZG0.1	48-468	S	D	S	S	T	S
A0A0P5J1Y1.1	48-466	S	D	S	S	T	S
A0A0P5JCA8.1	96-499	S	D	S	T	S	S
A0A0P5JD06.1	1-402	S	D	S	S	S	S
A0A0P5JET9.1	45-448	S	D	S	T	S	S
A0A0P5JRH5.1	49-452	S	D	S	T	S	S
A0A0P5JT05.1	45-448	S	D	S	T	S	S
A0A0P5K003.1	45-448	S	D	S	T	S	S
A0A0P5K3H1.1	48-486	S	D	S	S	T	S
A0A0P5KC49.1	46-449	S	D	S	S	S	S
A0A0P5LAD5.1	45-448	S	D	S	T	S	S
A0A0P5LMZ4.1	1-311	S	D	S	T	S	S
A0A0P5LPV6.1	1-432	S	D	S	S	T	S
A0A0P5LTR7.1	45-384	S	D	S	T	S	S
A0A0P5M105.1	48-486	S	D	S	S	T	S
A0A0P5M7W2.1	48-486	S	D	S	S	T	S
A0A0P5MAY4.1	1-399	S	D	S	T	S	S
A0A0P5MFE6.1	45-469	S	D	S	T	S	S
A0A0P5MI47.1	1-432	S	D	S	S	T	S
A0A0P5MNH9.1	49-452	S	D	S	T	S	S
A0A0P5MQ16.1	45-438	S	D	S	T	S	S
A0A0P5MQ37.1	49-452	S	D	S	T	S	S
A0A0P5MQN9.1	43-448	S	D	S	T	S	S
A0A0P5MT31.1	49-452	S	D	S	T	S	S
A0A0P5MVF4.1	49-452	S	D	S	T	S	S
A0A0P5N2E6.1	48-486	S	D	S	S	T	S
A0A0P5N8J5.1	43-448	S	D	S	T	S	S
A0A0P5NSV4.1	49-452	S	D	S	T	S	S
A0A0P5NZ70.1	18-423	S	D	S	T	S	S
A0A0P5PGS3.1	43-400	S	D	S	T	S	S
A0A0P5PQY1.1	48-477	S	D	S	S	T	S
A0A0P5PXJ4.1	49-452	S	D	S	T	S	S
A0A0P5QBS3.1	49-452	S	D	S	T	S	S
A0A0P5QI63.1	48-477	S	D	S	S	T	S
A0A0P5QMF0.1	43-448	S	D	S	T	S	S
A0A0P5QZU9.1	45-448	S	D	S	T	S	S
A0A0P5R006.1	45-438	S	D	S	T	S	S
A0A0P5R0G1.1	45-448	S	D	S	T	S	S
A0A0P5R1W8.1	53-491	S	D	S	S	T	S
A0A0P5RJR9.1	45-448	S	D	S	T	S	S
A0A0P5RMX1.1	45-448	S	D	S	T	S	S
A0A0P5RTF4.1	45-448	S	D	S	T	S	S
A0A0P5RXF5.1	48-486	S	D	S	S	T	S
A0A0P5S561.1	45-448	S	D	S	T	S	S
A0A0P5SAT5.1	45-448	S	D	S	T	S	S
A0A0P5SZS6.1	43-448	S	D	S	T	S	S
A0A0P5SZW8.1	49-452	S	D	S	T	S	S
A0A0P5T475.1	48-486	S	D	S	S	T	S
A0A0P5U5M3.1	49-452	S	D	S	T	S	S
A0A0P5UF02.1	45-438	S	D	S	T	S	S
A0A0P5UHW7.1	52-455	S	D	S	T	S	S
A0A0P5UKE6.1	45-448	S	D	S	T	S	S
A0A0P5ULE3.1	110-513	S	D	S	T	S	S
A0A0P5UWC4.1	124-538	S	D	S	T	S	S
A0A0P5UY66.1	124-538	S	D	S	T	S	S
A0A0P5UZR6.1	110-524	S	D	S	T	S	S
A0A0P5UZS7.1	124-548	S	D	S	T	S	S
A0A0P5V293.1	110-534	S	D	S	T	S	S
A0A0P5VKS4.1	48-403	S	D	S	S	T	S
A0A0P5VL80.1	45-487	S	D	S	T	S	S
A0A0P5VYZ5.1	124-548	S	D	S	T	S	S
A0A0P5W478.1	43-448	S	D	S	T	S	S
A0A0P5WD31.1	124-548	S	D	S	T	S	S
A0A0P5WD78.1	124-517	S	D	S	T	S	S
A0A0P5WEL2.1	124-527	S	D	S	T	S	S
A0A0P5WF00.1	124-527	S	D	S	T	S	S
A0A0P5WVQ7.1	49-452	S	D	S	T	S	S
A0A0P5WYY0.1	48-486	S	D	S	S	T	S
A0A0P5WZX6.1	43-448	S	D	S	T	S	S
A0A0P5XC05.1	43-448	S	D	S	T	S	S
A0A0P5XEZ2.1	55-458	S	D	S	T	S	S
A0A0P5XFB0.1	49-452	S	D	S	T	S	S
A0A0P5XHF6.1	49-452	S	D	S	T	S	S
A0A0P5XHG5.1	45-448	S	D	S	T	S	S
A0A0P5XX31.1	1-432	S	D	S	S	T	S
A0A0P5Y4V9.1	78-481	S	D	S	T	S	S
A0A0P5YQ72.1	46-475	S	D	S	S	S	S
A0A0P5YX50.1	78-481	S	D	S	T	S	S
A0A0P5Z0Q8.1	78-481	S	D	S	T	S	S
A0A0P5ZLK1.1	48-492	S	D	S	S	T	S
A0A0P5ZPU6.1	49-452	S	D	S	T	S	S
A0A0P5ZPX1.1	110-513	S	D	S	T	S	S
A0A0P5ZSQ0.1	49-452	S	D	S	T	S	S
A0A0P6A584.1	49-452	S	D	S	T	S	S
A0A0P6ABM1.1	54-457	S	D	S	T	S	S
A0A0P6BXY4.1	76-481	S	D	S	T	S	S
A0A0P6C9A3.1	52-501	S	D	S	T	S	S
A0A0P6CJZ4.1	78-481	S	D	S	T	S	S
A0A0P6CVP0.1	49-452	S	D	S	T	S	S
A0A0P6DAD6.1	49-452	S	D	S	T	S	S
A0A0P6DQA5.1	45-469	S	D	S	T	S	S
A0A0P6DUD9.1	45-459	S	D	S	T	S	S
A0A0P6E2K9.1	45-469	S	D	S	T	S	S
A0A0P6E8F0.1	43-448	S	D	S	T	S	S
A0A0P6EPZ1.1	48-486	S	D	S	S	T	S
A0A0P6EQ58.1	48-486	S	D	S	S	T	S
A0A0P6EQF8.1	43-434	S	D	S	T	S	S
A0A0P6EQS0.1	45-448	S	D	S	T	S	S
A0A0P6EWV2.1	45-448	S	D	S	T	S	S
A0A0P6F9C1.1	48-486	S	D	S	S	T	S
A0A0P6FJP0.1	45-438	S	D	S	T	S	S
A0A0P6FLZ5.1	72-475	S	D	S	S	S	S
A0A0P6FMK5.1	43-448	S	D	S	T	S	S
A0A0P6FP75.1	48-486	S	D	S	S	T	S
A0A0P6G3F8.1	48-486	S	D	S	S	T	S
A0A0P6GDM0.1	45-459	S	D	S	T	S	S
A0A0P6GJF6.1	49-452	S	D	S	T	S	S
A0A0P6GKA3.1	48-486	S	D	S	S	T	S
A0A0P6H3Q2.1	48-486	S	D	S	S	T	S
A0A0P6H5J0.1	49-452	S	D	S	T	S	S
A0A0P6H950.1	46-449	S	D	S	T	S	S
A0A0P6HTG1.1	45-448	S	D	S	T	S	S
A0A0P6I0X1.1	45-406	S	D	S	T	S	S
A0A0P6I6V2.1	45-416	S	D	S	T	S	S
A0A0P6I7T9.1	49-452	S	D	S	T	S	S
A0A0P6I9V0.1	104-431	S	D	S	T	S	S
A0A0P6IDF9.1	97-500	S	D	S	S	S	S
A0A0P6IPQ6.1	49-452	S	D	S	T	S	S
A0A0P6JW64.1	50-479	S	D	S	S	T	S
A0A0P6K2Z8.1	58-487	S	D	S	S	T	S
A0A0P6YNJ3.1	34-416	T	D	S	S	S	S
A0A0P7ASM1.1	36-445	T	D	S	T	S	T
A0A0P7FDD5.1	340-740	T	D	S	T	S	S
A0A0P7HLR1.1	35-433	S	D	S	T	S	S
A0A0P7LDJ3.1	34-432	S	D	S	T	S	S
A0A0P7TJJ6.1	144-538	S	D	S	T	S	T
A0A0P7UKE4.1	44-442	T	D	S	T	S	S
A0A0P7W108.1	45-448	T	D	S	T	S	S
A0A0P7X3E6.1	35-386	T	D	S	T	S	S
A0A0P7XE53.1	36-376	T	D	S	T	S	T
A0A0P7YU49.1	30-419	T	D	S	T	S	S
A0A0P7ZDH5.1	156-564	S	D	S	S	T	S
A0A0P7ZJ02.1	34-443	S	D	S	T	S	S
A0A0P8A106.1	34-419	T	D	S	S	S	S
A0A0P8C3U8.1	34-449	T	D	S	T	S	T
A0A0P8WED5.1	35-433	S	D	S	T	S	S
A0A0P8YTU5.1	33-431	S	D	S	S	S	S
A0A0P9FXM2.1	34-427	S	D	S	T	S	S
A0A0P9H0A0.1	30-426	S	D	S	T	S	S
A0A0P9I8Y5.1	32-440	T	D	S	S	S	S
A0A0P9JXS7.1	36-422	T	D	S	S	S	S
A0A0Q0FEW1.1	30-426	S	D	S	T	S	S
A0A0Q0GJ03.1	36-422	T	D	S	T	S	S
A0A0Q0GJE0.1	32-440	T	D	S	S	S	S
A0A0Q0NRX6.1	321-727	T	D	S	T	S	T
A0A0Q0QSP8.1	33-431	S	D	S	S	S	S
A0A0Q0TLE7.1	36-440	T	D	S	T	S	T
A0A0Q0UEM5.1	30-428	S	D	S	T	S	S
A0A0Q1B9B6.1	39-442	T	D	S	T	S	S
A0A0Q1DNV2.1	36-442	T	D	S	T	S	T
A0A0Q1DNZ2.1	37-444	T	D	S	T	S	T
A0A0Q1HIL7.1	36-442	T	D	S	T	S	T
A0A0Q1I0T7.1	36-440	T	D	S	T	S	T
A0A0Q1IG51.1	30-428	S	D	S	T	S	S
A0A0Q2N1G9.1	34-416	T	D	S	S	S	S
A0A0Q3M4I2.1	79-405	S	D	S	T	S	T
A0A0Q3MST5.1	44-473	S	D	S	S	T	S
A0A0Q3USE6.1	38-442	T	D	S	T	S	S
A0A0Q3W4T1.1	31-429	T	D	S	T	S	S
A0A0Q3X9D7.1	42-476	S	D	S	S	T	S
A0A0Q4QTU5.1	350-750	T	D	S	T	S	S
A0A0Q5SXD5.1	30-417	T	D	S	T	S	S
A0A0Q5TH95.1	39-447	S	D	S	T	S	S
A0A0Q6H9W8.1	31-433	S	D	S	S	S	S
A0A0Q6HPZ5.1	37-438	T	D	S	T	S	S
A0A0Q6ICD3.1	34-432	S	D	S	T	S	S
A0A0Q6PHW8.1	35-438	S	D	S	T	S	S
A0A0Q6R967.1	35-438	S	D	S	T	S	S
A0A0Q7RU65.1	35-438	S	D	S	T	S	S
A0A0Q7TH25.1	35-435	S	D	S	T	S	S
A0A0Q8DLP1.1	345-745	T	D	S	T	S	S
A0A0Q8FAC8.1	330-730	T	D	S	T	S	S
A0A0Q9FS68.1	33-434	T	D	S	T	S	S
A0A0Q9FXB6.1	34-432	S	D	S	T	S	S
A0A0Q9GH77.1	33-431	S	D	S	S	S	S
A0A0Q9GZ99.1	33-431	S	D	S	S	S	S
A0A0Q9I1A4.1	34-432	S	D	S	T	S	S
A0A0Q9R7H4.1	35-434	S	D	S	T	S	S
A0A0Q9UHG3.1	31-433	S	D	S	S	S	S
A0A0Q9UMI3.1	34-432	S	D	S	T	S	S
A0A0Q9UZH6.1	31-433	S	D	S	S	S	S
A0A0Q9VF71.1	37-438	T	D	S	T	S	S
A0A0Q9WE90.1	39-446	S	D	S	T	S	T
A0A0Q9WER9.1	153-533	S	D	S	S	S	T
A0A0Q9WF01.1	153-557	S	D	S	S	S	T
A0A0Q9WNQ0.1	153-557	S	D	S	S	S	T
A0A0Q9WS31.1	153-550	S	D	S	S	S	T
A0A0Q9X024.1	39-446	S	D	S	T	S	T
A0A0Q9X1G2.1	40-448	S	D	S	T	S	S
A0A0Q9X6Q0.1	169-575	S	D	S	S	S	T
A0A0Q9XBZ1.1	169-573	S	D	S	S	S	T
A0A0Q9XVW0.1	39-442	T	D	S	T	S	S
A0A0Q9XX76.1	47-447	S	D	S	T	S	S
A0A0Q9Z6Z0.1	38-442	T	D	S	S	S	S
A0A0Q9ZNE2.1	37-435	S	D	S	T	S	S
A0A0R0AHP3.1	329-729	T	D	S	T	S	S
A0A0R0D068.1	325-725	T	D	S	T	S	S
A0A0R0E6Y6.1	332-732	T	D	S	T	S	S
A0A0R1E5A2.1	165-569	S	D	S	S	S	T
A0A0R1EB78.1	61-463	S	D	S	S	S	T
A0A0R1EBS1.1	165-568	S	D	S	S	S	T
A0A0R1ECG9.1	39-447	S	D	S	T	S	S
A0A0R2D656.1	39-441	T	D	S	T	S	S
A0A0R2RW82.1	37-444	T	D	S	T	S	T
A0A0R2SX04.1	32-443	T	D	S	T	S	S
A0A0R2TLT1.1	36-435	T	D	S	S	S	S
A0A0R2TRW7.1	37-450	T	D	S	T	S	T
A0A0R2WUZ5.1	37-452	T	D	S	T	S	T
A0A0R2X2G1.1	449-851	T	D	S	S	S	S
A0A0R2X7M4.1	36-435	T	D	S	S	S	S
A0A0R2XLR8.1	37-442	T	D	S	T	S	T
A0A0R3NN47.1	159-547	S	D	S	S	S	T
A0A0R3PH14.1	2-401	T	D	S	T	S	S
A0A0R3SBC7.1	61-453	S	D	S	T	S	S
A0A0R3SDV5.1	41-511	S	D	S	S	T	S
A0A0R3T6S6.1	60-468	S	D	S	T	S	S
A0A0R3U0Q3.1	41-511	S	D	S	S	T	S
A0A0R3UNP9.1	26-495	S	D	S	S	T	S
A0A0R3VUA7.1	39-509	S	D	S	S	T	S
A0A0R3W814.1	41-510	S	D	S	S	T	S
A0A0R3WZ79.1	41-510	S	D	S	S	T	S
A0A0R4ICT1.1	47-452	S	D	S	T	S	T
A0A0R9NRE9.1	38-442	T	D	S	S	S	S
A0A0S1B122.1	349-749	T	D	S	T	S	S
A0A0S1SBF5.1	37-444	T	D	S	T	S	T
A0A0S1TH41.1	36-441	T	D	S	T	S	T
A0A0S1XLJ2.1	38-436	S	D	S	T	S	S
A0A0S1XQS3.1	38-436	S	D	S	T	S	S
A0A0S1YFY9.1	32-427	T	D	S	S	S	S
A0A0S1YK00.1	34-432	S	D	S	T	S	S
A0A0S1YLN8.1	34-437	S	D	S	T	S	S
A0A0S1YR61.1	32-440	T	D	S	S	S	S
A0A0S1YSE4.1	34-432	S	D	S	T	S	S
A0A0S2EZZ8.1	47-448	S	D	S	T	S	S
A0A0S2F0R5.1	39-441	T	D	S	T	S	S
A0A0S2JHU4.1	34-432	S	D	S	T	S	S
A0A0S2JZX2.1	34-430	S	D	S	T	S	S
A0A0S2MAJ9.1	36-460	S	D	S	S	S	S
A0A0S2MFW2.1	43-467	S	D	S	S	S	S
A0A0S2W6J5.1	47-438	S	D	S	T	S	S
A0A0S2ZHI5.1	34-432	S	D	S	T	S	S
A0A0S2ZKR2.1	34-432	S	D	S	T	S	S
A0A0S2ZML1.1	34-432	S	D	S	T	S	S
A0A0S2ZX19.1	34-432	S	D	S	T	S	S
A0A0S3BLL9.1	38-440	T	D	S	S	S	S
A0A0S3C0D8.1	33-431	S	D	S	S	S	S
A0A0S4MPA8.1	37-441	T	D	S	T	S	T
A0A0S4ND53.1	36-434	T	D	S	T	S	S
A0A0S4NEQ1.1	37-441	T	D	S	T	S	T
A0A0S4NIA4.1	36-434	T	D	S	T	S	S
A0A0S4XN63.1	38-405	T	D	T	S	S	S
A0A0S6WVX5.1	19-427	S	D	S	T	S	S
A0A0S7GFD3.1	10-439	S	D	S	S	T	S
A0A0S7GFD9.1	10-430	S	D	S	S	T	S
A0A0S7GHC5.1	45-399	S	D	S	T	S	S
A0A0S7GIN9.1	45-385	S	D	S	T	S	S
A0A0S7HJ39.1	44-436	S	D	S	T	S	S
A0A0S7JZ04.1	44-448	T	D	S	T	S	S
A0A0S7JZ32.1	44-448	T	D	S	T	S	S
A0A0S7Y204.1	36-443	T	D	S	T	S	T
A0A0S7YK81.1	34-444	T	D	S	T	S	T
A0A0S7YN91.1	36-450	T	D	S	T	S	T
A0A0S7ZVR9.1	37-351	T	D	S	T	S	S
A0A0S8AAP0.1	36-450	T	D	S	T	S	T
A0A0S8ADG9.1	35-453	T	D	S	T	S	S
A0A0S8E7T9.1	24-464	S	D	S	S	S	S
A0A0S8GUC3.1	40-455	T	D	S	T	S	T
A0A0S8H417.1	36-449	T	D	S	T	S	T
A0A0S8H4L1.1	36-454	T	D	S	T	S	T
A0A0S8H742.1	38-438	T	D	S	T	S	S
A0A0S8H909.1	34-444	T	D	S	T	S	T
A0A0S8HHN5.1	36-451	T	D	S	T	S	T
A0A0S8KV15.1	36-476	S	D	S	S	S	S
A0A0T5PKK3.1	36-466	T	D	S	T	T	S
A0A0T5PM74.1	34-432	S	D	S	T	S	S
A0A0T5ZPZ5.1	45-447	T	D	S	T	T	T
A0A0T6BQ61.1	33-431	S	D	S	T	S	S
A0A0T6DU64.1	37-435	S	D	S	T	S	S
A0A0T6LZK8.1	38-436	S	D	S	T	S	S
A0A0T6MDD4.1	38-436	S	D	S	T	S	S
A0A0T7D1G2.1	34-416	T	D	S	S	S	S
A0A0T7DDB3.1	34-416	T	D	S	S	S	S
A0A0T7DKS5.1	34-416	T	D	S	S	S	S
A0A0T7EQJ9.1	34-416	T	D	S	S	S	S
A0A0T8IWJ9.1	33-431	S	D	S	S	S	S
A0A0T8WY99.1	33-431	S	D	S	S	S	S
A0A0T9WVH1.1	38-442	T	D	S	S	S	S
A0A0T9Y573.1	38-363	T	D	S	S	S	S
A0A0U0G4D9.1	33-431	S	D	S	S	S	S
A0A0U0VGY3.1	47-447	S	D	S	T	S	S
A0A0U0VHK7.1	39-442	T	D	S	T	S	S
A0A0U1FKH5.1	38-442	T	D	S	S	S	S
A0A0U1KTU7.1	36-438	S	D	S	T	S	S
A0A0U1MBU2.1	47-447	S	D	S	T	S	S
A0A0U1MPR4.1	47-447	S	D	S	T	S	S
A0A0U1MWE7.1	39-442	T	D	S	T	S	S
A0A0U1MX58.1	39-442	T	D	S	T	S	S
A0A0U2AS95.1	37-435	S	D	S	T	S	S
A0A0U2BG59.1	37-435	S	D	S	T	S	S
A0A0U2BG84.1	37-435	S	D	S	T	S	S
A0A0U2J735.1	35-434	S	D	S	T	S	S
A0A0U2K739.1	40-444	S	D	S	T	S	S
A0A0U2PI96.1	38-401	S	D	S	T	S	S
A0A0U2QJ53.1	35-434	S	D	S	T	S	S
A0A0U2VAK6.1	352-758	T	D	S	T	S	T
A0A0U2VN20.1	414-820	T	D	S	T	S	T
A0A0U3AWB3.1	33-419	T	D	S	S	S	S
A0A0U3B5G8.1	34-438	S	D	S	T	S	S
A0A0U3BPS9.1	38-436	S	D	S	T	S	S
A0A0U3J1I2.1	36-443	T	D	S	T	S	T
A0A0U3PUM2.1	35-439	S	D	S	T	S	S
A0A0U3WDD2.1	35-424	T	D	S	T	S	S
A0A0U4F8Q8.1	37-441	T	D	S	T	S	T
A0A0U4V2K0.1	38-457	T	D	S	T	T	S
A0A0U4VD90.1	34-432	S	D	S	T	S	S
A0A0U4XBQ3.1	43-427	T	D	S	S	S	S
A0A0U5B5X1.1	30-428	S	D	S	T	S	S
A0A0U5BLW5.1	35-438	S	D	S	T	S	S
A0A0U5K271.1	36-438	T	D	S	T	S	T
A0A0U5Q8H9.1	32-435	S	D	S	T	S	S
A0A0U5QFC9.1	47-447	S	D	S	T	S	S
A0A0V0G5Y5.1	37-441	S	D	S	S	S	T
A0A0V0JBX5.1	58-466	S	D	S	T	S	S
A0A0V1QUX4.1	32-455	T	D	S	T	S	S
A0A0V1YQS9.1	38-442	T	D	S	S	S	S
A0A0V2E8V2.1	38-442	T	D	S	S	S	S
A0A0V8GIT6.1	32-430	S	D	S	T	S	T
A0A0V8GKE7.1	32-430	S	D	S	T	S	S
A0A0V8HPX0.1	35-439	S	D	S	T	S	S
A0A0V8IRN2.1	33-431	S	D	S	T	S	S
A0A0V8JFS6.1	33-431	S	D	S	T	S	S
A0A0V8JLA8.1	19-417	S	D	S	T	S	S
A0A0V8JM06.1	33-431	S	D	S	T	S	S
A0A0V9H941.1	38-442	T	D	S	S	S	S
A0A0W1BGQ6.1	34-430	S	D	S	T	S	S
A0A0W1JNA0.1	30-428	S	D	S	T	S	S
A0A0W1KI06.1	35-433	S	D	S	T	S	S
A0A0W1KVR5.1	34-430	S	D	S	T	S	S
A0A0W1L997.1	34-430	S	D	S	T	S	S
A0A0W1LCY0.1	34-430	S	D	S	T	S	S
A0A0W1SD19.1	34-438	S	D	S	T	S	S
A0A0W3B9D1.1	47-447	S	D	S	T	S	S
A0A0W3BC35.1	47-447	S	D	S	T	S	S
A0A0W3C2G4.1	39-442	T	D	S	T	S	S
A0A0W4ENU3.1	38-442	T	D	S	S	S	S
A0A0W6QKS6.1	38-442	T	D	S	S	S	S
A0A0W7WBJ2.1	35-439	S	D	S	T	S	S
A0A0W8G075.1	1-409	T	D	S	T	S	T
A0A0W8G8M3.1	31-432	T	D	S	T	S	S
A0A0W8JRW3.1	33-431	S	D	S	T	S	S
A0A0W8K8Y3.1	33-431	S	D	S	T	S	S
A0A0W8KRU4.1	44-442	S	D	S	T	S	S
A0A0W8L7K2.1	44-442	S	D	S	T	S	S
A0A0W8LAR3.1	44-442	S	D	S	T	S	S
A0A0W8LEH5.1	44-442	S	D	S	T	S	S
A0A0W8LM32.1	38-436	S	D	S	T	S	S
A0A0X1TJV1.1	36-439	T	D	S	T	S	T
A0A0X1U8J6.1	45-450	T	D	S	T	S	S
A0A0X2NMJ0.1	35-448	S	D	S	T	S	S
A0A0X3NJI6.1	58-466	S	D	S	T	S	S
A0A0X3PCX3.1	60-531	S	D	S	S	T	S
A0A0X3PGT5.1	58-466	S	D	S	T	S	S
A0A0X3PIZ3.1	84-492	S	D	S	T	S	S
A0A0X3PME5.1	57-464	S	D	S	T	S	S
A0A0X3PT59.1	60-531	S	D	S	S	T	S
A0A0X3Q3A7.1	58-466	S	D	S	T	S	S
A0A0X3Y757.1	34-438	S	D	S	T	S	S
A0A0X3YAM9.1	34-417	T	D	S	S	S	S
A0A0X3YB47.1	36-464	T	D	S	T	T	S
A0A0X8D068.1	33-431	S	D	S	T	S	S
A0A0X8G4S1.1	32-452	T	D	S	S	S	S
A0A0X8K3J6.1	35-437	S	D	S	T	S	S
A0A0X8KAY9.1	37-442	T	D	S	T	S	T
A0A0X8M4E7.1	34-416	T	D	S	S	S	S
A0A0X8WV51.1	34-453	T	D	S	T	S	T
A0A0Z4HAH8.1	47-447	S	D	S	T	S	S
A0A100X370.1	28-436	S	D	S	T	S	S
A0A100ZB38.1	35-443	S	D	S	T	S	S
A0A101AEL0.1	35-443	S	D	S	T	S	S
A0A101B4W9.1	35-439	S	D	S	T	S	S
A0A101BBF3.1	35-443	S	D	S	T	S	S
A0A101BTH3.1	35-443	S	D	S	T	S	S
A0A101K562.1	34-432	S	D	S	T	S	S
A0A101W8I0.1	32-453	T	D	S	S	S	S
A0A102CXQ3.1	34-445	T	D	S	T	S	S
A0A102CYV8.1	36-452	T	D	S	T	S	T
A0A102CZS9.1	36-453	T	D	S	T	S	T
A0A106C0T6.1	34-432	S	D	S	T	S	S
A0A109D683.1	34-416	T	D	S	S	S	S
A0A109G5N0.1	33-431	S	D	S	S	S	S
A0A109G773.1	34-432	S	D	S	T	S	S
A0A109I8Q6.1	85-471	T	D	S	T	S	S
A0A109IXS7.1	38-436	S	D	S	T	S	S
A0A109LUI0.1	38-458	T	D	S	T	T	S
A0A114Y6Z1.1	39-442	T	D	S	T	S	S
A0A114Z322.1	47-447	S	D	S	T	S	S
A0A117J379.1	37-441	T	D	S	T	S	T
A0A117T3Y5.1	35-434	S	D	S	T	S	S
A0A117UND2.1	34-462	T	D	S	T	S	T
A0A120FAN3.1	38-436	S	D	S	T	S	S
A0A124IJP0.1	38-453	T	D	S	T	S	T
A0A125V7I6.1	36-441	T	D	S	T	S	T
A0A126NMU6.1	343-743	T	D	S	T	S	S
A0A126Q070.1	34-437	S	D	S	T	S	S
A0A126Q2U0.1	32-440	T	D	S	S	S	S
A0A126Q4Z9.1	34-437	S	D	S	T	S	S
A0A126SR70.1	55-465	T	D	S	T	S	S
A0A126STQ5.1	37-460	S	D	S	S	S	S
A0A127EEN3.1	36-440	T	D	S	T	S	T
A0A127GZW5.1	37-435	S	D	S	T	S	S
A0A131HRW6.1	39-442	T	D	S	T	S	S
A0A131XET8.1	53-455	S	D	S	T	S	S
A0A131XFX6.1	51-454	S	D	S	T	T	S
A0A131XJ39.1	45-449	S	D	S	T	S	S
A0A131XL39.1	42-446	S	D	S	T	S	S
A0A131XPA3.1	50-485	S	D	S	S	T	S
A0A131XQ49.1	42-446	S	D	S	T	S	S
A0A131XRR6.1	43-447	S	D	S	T	S	S
A0A131XSI7.1	54-489	S	D	S	S	T	S
A0A131XU56.1	41-445	S	D	S	T	S	S
A0A131YC98.1	42-445	S	D	S	T	T	S
A0A131YCD1.1	53-455	S	D	S	T	S	S
A0A131YDZ6.1	45-451	S	D	S	T	S	S
A0A131YIJ1.1	41-445	S	D	S	S	S	S
A0A131YJZ3.1	45-451	S	D	S	T	S	S
A0A131YKN5.1	42-445	S	D	S	T	T	S
A0A131YL23.1	53-455	S	D	S	T	S	S
A0A131YLW8.1	41-445	S	D	S	T	S	S
A0A131YMV6.1	52-452	S	D	S	T	S	S
A0A131YUT5.1	41-443	S	D	S	T	S	S
A0A131YVQ2.1	50-485	S	D	S	S	T	S
A0A131YWR1.1	41-444	S	D	S	T	S	S
A0A131YX47.1	42-446	S	D	S	T	S	S
A0A131YZQ1.1	42-446	S	D	S	T	S	S
A0A132AI48.1	39-464	S	D	S	T	S	S
A0A133L452.1	49-473	S	D	S	S	S	S
A0A133LI19.1	39-444	T	D	S	T	S	T
A0A133LNZ7.1	36-460	S	D	S	S	S	S
A0A133N9S5.1	36-440	T	D	S	T	S	T
A0A133NNF9.1	34-432	S	D	S	T	S	S
A0A133Q1V6.1	47-447	S	D	S	T	S	S
A0A133Q4Z8.1	39-442	T	D	S	T	S	S
A0A133QBH1.1	47-447	S	D	S	T	S	S
A0A133QES4.1	52-452	S	D	S	T	S	S
A0A133QR20.1	47-448	S	D	S	T	S	S
A0A133QU40.1	39-442	T	D	S	T	S	S
A0A133SKS3.1	36-436	S	D	S	T	S	S
A0A133Z029.1	37-458	S	D	S	S	S	S
A0A133Z2B0.1	38-440	T	D	S	T	S	S
A0A134CN61.1	37-439	S	D	S	S	S	S
A0A134DA65.1	38-444	T	D	S	T	S	T
A0A135I9U6.1	38-440	T	D	S	S	S	S
A0A135YVD7.1	36-442	T	D	S	T	S	T
A0A136A0M6.1	32-440	T	D	S	S	S	S
A0A136A3B7.1	34-432	S	D	S	T	S	S
A0A136A4A9.1	34-438	S	D	S	T	S	S
A0A136A4D8.1	37-423	T	D	S	S	S	S
A0A136CQS3.1	33-431	S	D	S	S	S	S
A0A136HAH0.1	34-432	S	D	S	T	S	S
A0A136HXU9.1	34-437	S	D	S	T	S	S
A0A136I322.1	32-440	T	D	S	S	S	S
A0A136JX16.1	34-443	T	D	S	T	S	T
A0A136K9J7.1	35-439	T	D	S	T	S	S
A0A136MDK1.1	30-419	T	D	S	T	S	S
A0A136MH93.1	31-430	T	D	S	T	S	S
A0A136N4G5.1	36-448	T	D	S	T	S	T
A0A137RF26.1	36-451	T	D	S	T	S	T
A0A138A4G7.1	36-440	S	D	S	T	S	S
A0A138AEH6.1	36-440	S	D	S	T	S	S
A0A138AF46.1	36-440	S	D	S	T	S	S
A0A139C3M6.1	34-438	S	D	S	T	S	S
A0A139KJY0.1	38-446	T	D	S	T	S	S
A0A139KLD6.1	40-437	T	D	S	T	S	S
A0A139Q830.1	38-444	T	D	S	T	S	T
A0A139R8V6.1	35-362	T	D	S	T	S	S
A0A139SGG1.1	38-436	S	D	S	T	S	S
A0A139TD23.1	34-451	T	D	S	T	S	S
A0A139VHS2.1	35-443	S	D	S	T	S	S
A0A140DTA4.1	36-440	T	D	S	T	S	T
A0A140PTL5.1	34-432	S	D	S	T	S	S
A0A142D4K1.1	30-428	S	D	S	T	S	S
A0A142EKC7.1	36-449	T	D	S	T	S	T
A0A142ERZ5.1	33-418	T	D	S	T	S	T
A0A142GIK5.1	33-431	S	D	S	S	S	S
A0A142L8Z1.1	36-435	T	D	S	T	S	S
A0A142LKA5.1	37-434	T	D	S	T	S	S
A0A142WCV0.1	30-428	S	D	S	T	S	S
A0A142X1T4.1	33-440	T	D	S	S	S	S
A0A142XJK6.1	36-443	T	D	S	T	S	S
A0A143FB79.1	38-442	T	D	S	S	S	S
A0A143H9D9.1	39-439	T	D	S	T	S	S
A0A143MMB0.1	30-428	S	D	S	T	S	S
A0A143PCM2.1	47-447	S	D	S	T	S	S
A0A143PDU6.1	39-443	T	D	S	T	S	S
A0A143PG54.1	47-448	S	D	S	T	S	S
A0A143SVL6.1	32-430	S	D	S	S	S	T
A0A143XCW2.1	41-443	T	D	S	T	S	S
A0A143XXB1.1	32-439	S	D	S	T	S	S
A0A144NUD2.1	37-435	S	D	S	T	S	S
A0A146MRK7.1	44-448	T	D	S	T	S	S
A0A146MU52.1	59-489	S	D	S	S	T	S
A0A146NKK1.1	44-448	T	D	S	T	S	S
A0A146NNE7.1	104-509	S	D	S	T	S	S
A0A146Q813.1	63-492	S	D	S	S	T	S
A0A146RCF0.1	44-449	S	D	S	T	S	S
A0A146RK74.1	63-492	S	D	S	S	T	S
A0A146USS2.1	43-471	S	D	S	S	T	S
A0A146USW8.1	43-471	S	D	S	S	T	S
A0A146UT82.1	43-471	S	D	S	S	T	S
A0A146UTI3.1	43-471	S	D	S	S	T	S
A0A146UTI6.1	43-471	S	D	S	S	T	S
A0A146UUN4.1	43-471	S	D	S	S	T	S
A0A146VJQ1.1	169-588	S	D	S	S	T	S
A0A146VJQ2.1	59-489	S	D	S	S	T	S
A0A146VJT0.1	59-510	S	D	S	S	T	S
A0A146VJT1.1	59-489	S	D	S	S	T	S
A0A146VK65.1	81-511	S	D	S	S	T	S
A0A146VV86.1	49-474	S	D	S	S	T	S
A0A146VVF2.1	49-478	S	D	S	S	T	S
A0A146VW60.1	49-474	S	D	S	S	T	S
A0A146W0P2.1	63-492	S	D	S	S	T	S
A0A146WTF2.1	46-377	S	D	S	T	S	S
A0A146ZHK0.1	43-495	S	D	S	S	T	S
A0A146ZQV2.1	45-480	S	D	S	T	S	S
A0A146ZRQ5.1	59-489	S	D	S	S	T	S
A0A146ZWH2.1	49-506	S	D	S	S	T	S
A0A146ZXG0.1	63-492	S	D	S	S	T	S
A0A147A7D4.1	46-450	S	D	S	T	S	S
A0A147BEW4.1	42-445	S	D	S	T	S	S
A0A147BPX7.1	50-485	S	D	S	S	T	S
A0A147BSU3.1	42-445	T	D	S	T	S	S
A0A147BUU2.1	42-446	S	D	S	T	S	S
A0A147E001.1	35-438	S	D	S	T	S	S
A0A147E882.1	35-437	S	D	S	T	S	S
A0A147IDB2.1	39-441	T	D	S	T	S	S
A0A147IGT4.1	48-449	S	D	S	T	S	S
A0A147IHH6.1	48-447	S	D	S	T	S	S
A0A150ATD7.1	33-431	S	D	S	S	S	S
A0A150CMR9.1	33-431	S	D	S	S	S	S
A0A150DQB7.1	33-431	S	D	S	S	S	S
A0A150DSE2.1	33-431	S	D	S	S	S	S
A0A150ELE5.1	33-431	S	D	S	S	S	S
A0A150EZ46.1	33-431	S	D	S	S	S	S
A0A150FCZ9.1	36-422	T	D	S	T	S	S
A0A150LJA3.1	30-428	S	D	S	T	S	S
A0A150M475.1	30-428	S	D	S	T	S	S
A0A150M7U7.1	30-428	S	D	S	T	S	S
A0A150MHY7.1	30-428	S	D	S	T	S	S
A0A150MIQ4.1	30-428	S	D	S	T	S	S
A0A150N230.1	30-428	S	D	S	T	S	S
A0A150NIR3.1	33-366	T	D	S	T	S	S
A0A150W3Y2.1	35-434	S	D	S	T	S	S
A0A150XFF2.1	32-439	T	D	S	S	S	S
A0A150XHT8.1	36-451	T	D	S	T	S	T
A0A150XRV9.1	36-450	T	D	S	T	S	T
A0A150XUW4.1	36-451	T	D	S	T	S	T
A0A150Y0B9.1	36-450	T	D	S	T	S	T
A0A151A208.1	47-447	S	D	S	T	S	S
A0A151A244.1	39-442	T	D	S	T	S	S
A0A151C6U4.1	43-467	S	D	S	S	S	S
A0A151LZ20.1	47-451	S	D	S	T	S	S
A0A151N4W1.1	42-476	S	D	S	S	T	S
A0A151NR71.1	38-442	T	D	S	T	S	S
A0A151NW53.1	59-488	S	D	S	S	T	S
A0A151UW52.1	33-431	S	D	S	S	S	S
A0A151WGZ9.1	46-451	S	D	S	T	S	T
A0A151X8I1.1	66-467	S	D	S	S	S	T
A0A151YVE8.1	33-431	S	D	S	T	S	S
A0A154AYJ9.1	33-431	S	D	S	S	S	S
A0A154BWV8.1	38-433	T	D	S	T	S	S
A0A154MDD8.1	147-576	S	D	S	S	T	S
A0A154PA03.1	26-430	S	D	S	T	S	T
A0A154PEG1.1	65-471	S	D	S	S	S	T
A0A158LKM2.1	38-444	T	D	S	T	S	T
A0A158NS68.1	1-398	S	D	S	T	S	T
A0A158REF4.1	77-476	S	D	S	T	S	S
A0A158RIT5.1	33-431	S	D	S	S	S	S
A0A159ZFK5.1	38-442	T	D	S	S	S	S
A0A160GDA0.1	37-435	S	D	S	T	S	S
A0A160H1Y5.1	33-431	S	D	S	S	S	S
A0A160II99.1	33-431	S	D	S	T	S	S
A0A160IQI8.1	33-433	S	D	S	T	S	S
A0A160M8P2.1	33-431	S	D	S	T	S	S
A0A160VGG9.1	419-813	T	D	S	T	S	S
A0A160VH22.1	36-449	T	D	S	T	S	T
A0A160VI27.1	36-449	T	D	S	T	S	T
A0A161PFS0.1	34-432	S	D	S	T	S	S
A0A161S7W5.1	36-446	S	D	S	T	S	S
A0A161SNZ4.1	36-409	T	D	S	S	S	S
A0A161TG44.1	28-426	S	D	S	S	S	S
A0A161TP20.1	34-452	T	D	S	T	S	S
A0A161UBR9.1	39-440	T	D	S	T	S	S
A0A161V9L7.1	30-428	S	D	S	T	S	S
A0A161WBS6.1	47-448	S	D	S	T	S	S
A0A162BUU7.1	33-454	T	D	S	T	S	T
A0A162BX11.1	29-425	S	D	S	T	S	S
A0A162C5R6.1	33-454	T	D	S	T	S	T
A0A162CGY0.1	33-454	T	D	S	T	S	T
A0A162FUS9.1	32-428	S	D	S	S	S	T
A0A162H5W1.1	47-447	S	D	S	T	S	S
A0A162QEZ8.1	52-455	S	D	S	T	S	S
A0A162RK80.1	33-432	S	D	S	T	S	S
A0A162SKA8.1	33-432	S	D	S	T	S	S
A0A162THD8.1	33-431	S	D	S	S	S	S
A0A162YZC4.1	34-450	T	D	S	T	S	S
A0A163AD31.1	39-444	T	D	S	T	S	S
A0A163G4C9.1	33-454	T	D	S	T	S	T
A0A163MAB7.1	33-454	T	D	S	T	S	T
A0A163PSF0.1	33-454	T	D	S	T	S	T
A0A163PZK8.1	33-433	S	D	S	T	S	S
A0A163R6J8.1	36-422	T	D	S	T	S	S
A0A163RWB4.1	47-447	S	D	S	T	S	S
A0A163UIT5.1	47-447	S	D	S	T	S	S
A0A163UJG5.1	47-447	S	D	S	T	S	S
A0A163VEE6.1	33-454	T	D	S	T	S	T
A0A163XX73.1	33-454	T	D	S	T	S	T
A0A163Y0D7.1	30-428	S	D	S	T	S	S
A0A164BQ20.1	33-454	T	D	S	T	S	T
A0A164DWH4.1	35-437	S	D	S	T	S	S
A0A164LUM8.1	28-426	S	D	S	S	S	S
A0A164PU91.1	43-448	S	D	S	T	S	S
A0A164PY77.1	33-434	T	D	S	T	S	S
A0A165DBU5.1	33-432	T	D	S	T	S	S
A0A165H3H2.1	37-439	T	D	S	T	S	T
A0A165KQK4.1	34-432	S	D	S	T	S	S
A0A165KTL0.1	34-418	T	D	S	S	S	S
A0A165N793.1	33-431	S	D	S	T	S	S
A0A166AHA9.1	34-450	T	D	S	T	S	S
A0A166NLX9.1	38-444	T	D	S	T	S	T
A0A166RPW7.1	36-430	S	D	S	T	S	S
A0A166RUE5.1	39-440	T	D	S	T	S	S
A0A166SD53.1	38-444	T	D	S	T	S	T
A0A166UMF2.1	33-432	S	D	S	T	S	S
A0A166VJ28.1	34-430	S	D	S	T	S	S
A0A166VVJ8.1	34-450	T	D	S	T	S	T
A0A167DGC4.1	34-430	S	D	S	T	S	S
A0A167H084.1	36-448	T	D	S	T	S	T
A0A167HA20.1	34-430	S	D	S	T	S	S
A0A167LT64.1	29-425	S	D	S	T	S	S
A0A167TXA7.1	30-428	S	D	S	T	S	S
A0A168CMP8.1	47-447	S	D	S	T	S	S
A0A168I4A2.1	47-447	S	D	S	T	S	S
A0A168LAR2.1	33-432	S	D	S	T	S	S
A0A168TM81.1	34-450	T	D	S	T	S	T
A0A169DIG4.1	33-431	S	D	S	S	S	S
A0A169EBR5.1	47-447	S	D	S	T	S	S
A0A170MVA2.1	34-431	S	D	S	T	S	S
A0A170XU92.1	36-441	T	D	S	T	S	T
A0A172RYY9.1	37-463	S	D	S	S	S	S
A0A172RZI3.1	42-444	T	D	S	T	S	S
A0A172YBM4.1	35-421	T	D	S	S	T	S
A0A173R1L4.1	36-441	T	D	S	T	S	T
A0A173SFU5.1	41-443	T	D	S	T	S	S
A0A173SVT9.1	36-442	T	D	S	T	S	T
A0A173W8P3.1	35-437	S	D	S	T	S	S
A0A173WC36.1	37-460	S	D	S	S	S	S
A0A173YQL7.1	37-460	S	D	S	S	S	S
A0A173YUF1.1	36-439	T	D	S	T	S	T
A0A174AKQ2.1	37-460	S	D	S	S	S	S
A0A174C9V7.1	37-460	S	D	S	S	S	S
A0A174CIY2.1	36-438	T	D	S	T	S	T
A0A174CSE4.1	36-438	T	D	S	T	S	T
A0A174DZF9.1	36-438	T	D	S	T	S	T
A0A174G0W2.1	32-431	S	D	S	S	S	T
A0A174GLU7.1	32-435	S	D	S	T	S	S
A0A174GVX1.1	36-440	T	D	S	T	S	T
A0A174JFR1.1	404-805	T	D	S	T	S	S
A0A174PRK8.1	34-451	T	D	S	T	S	S
A0A174PYE8.1	32-431	S	D	S	S	S	T
A0A174RWQ2.1	401-803	T	D	S	T	S	S
A0A174TAZ0.1	36-438	T	D	S	T	S	T
A0A174Y5A7.1	36-441	T	D	S	T	S	T
A0A174ZXX6.1	30-426	S	D	S	T	S	S
A0A176J5E2.1	34-432	S	D	S	T	S	S
A0A176QFJ1.1	35-439	S	D	S	T	S	S
A0A176T2Y5.1	422-825	T	D	S	S	S	S
A0A177B949.1	161-551	S	D	S	T	S	T
A0A177SKB6.1	32-430	S	D	S	T	S	S
A0A177SKI4.1	32-430	S	D	S	T	S	T
A0A177W2A7.1	38-440	T	D	S	S	S	S
A0A178HRG3.1	36-422	T	D	S	T	S	S
A0A178J6A9.1	34-416	T	D	S	S	S	S
A0A178KC01.1	32-430	S	D	S	T	S	T
A0A178KEJ9.1	32-430	S	D	S	T	S	S
A0A178KQN1.1	33-361	T	D	S	T	S	S
A0A178N5A1.1	39-442	T	D	S	T	S	S
A0A178N608.1	47-447	S	D	S	T	S	S
A0A178N8C0.1	47-447	S	D	S	T	S	S
A0A178NJ30.1	48-449	S	D	S	T	S	S
A0A178NNB7.1	39-442	T	D	S	T	S	S
A0A178NNS3.1	47-447	S	D	S	T	S	S
A0A178NTG0.1	38-444	T	D	S	T	S	T
A0A178P0T0.1	39-441	T	D	S	T	S	S
A0A178P7L7.1	48-447	S	D	S	T	S	S
A0A178PUH9.1	47-447	S	D	S	T	S	S
A0A178T4I7.1	30-428	S	D	S	T	S	S
A0A178T998.1	30-428	S	D	S	T	S	S
A0A178TQ04.1	30-428	S	D	S	T	S	S
A0A178U2Q5.1	30-428	S	D	S	T	S	S
A0A179T6B1.1	21-419	S	D	S	T	S	S
A0A180EPG4.1	37-476	S	D	S	S	S	S
A0A180ES38.1	36-450	T	D	S	T	S	T
A0A180H6R3.1	34-419	T	D	S	S	S	S
A0A181E263.1	39-442	T	D	S	T	S	S
A0A181ELE6.1	39-442	T	D	S	T	S	S
A0A181ETC0.1	39-442	T	D	S	T	S	S
A0A181F7H3.1	39-442	T	D	S	T	S	S
A0A181GPS5.1	47-447	S	D	S	T	S	S
A0A181GUL0.1	39-442	T	D	S	T	S	S
A0A181HQ40.1	39-442	T	D	S	T	S	S
A0A181INC1.1	39-442	T	D	S	T	S	S
A0A181J629.1	39-442	T	D	S	T	S	S
A0A181UET1.1	34-419	T	D	S	S	S	S
A0A181UMJ3.1	34-419	T	D	S	S	S	S
A0A181XWL8.1	34-419	T	D	S	S	S	S
A0A181Y0B1.1	34-419	T	D	S	S	S	S
A0A181Y8V7.1	34-419	T	D	S	S	S	S
A0A182AT46.1	33-446	T	D	S	T	S	T
A0A182DHU1.1	38-436	S	D	S	T	S	S
A0A182F3G4.1	57-458	T	D	S	S	S	T
A0A182F4T6.1	141-543	S	D	S	T	S	S
A0A182F841.1	1583-1988	S	D	S	S	S	T
A0A182F841.1	915-1320	S	D	S	S	S	T
A0A182FRF2.1	50-479	S	D	S	S	S	T
A0A182FS71.1	54-459	S	D	S	S	S	T
A0A182G3H9.1	53-455	T	D	S	T	S	T
A0A182GDR0.1	54-444	S	D	S	S	S	T
A0A182HK72.1	54-459	S	D	S	S	S	T
A0A182HL66.1	50-455	S	D	S	S	S	T
A0A182I094.1	178-583	S	D	S	S	S	T
A0A182I094.1	851-1267	S	D	S	S	S	T
A0A182IC61.1	59-461	T	D	S	S	S	T
A0A182IC82.1	145-547	S	D	S	T	S	S
A0A182IQ34.1	64-469	S	D	S	S	S	T
A0A182J6E3.1	54-392	S	D	S	S	S	T
A0A182JDM8.1	88-493	S	D	S	S	S	S
A0A182JH69.1	60-461	T	D	S	S	S	T
A0A182JI64.1	131-533	S	D	S	T	S	S
A0A182JVH7.1	50-455	S	D	S	S	S	T
A0A182K0S3.1	141-543	S	D	S	T	S	S
A0A182K1I0.1	61-463	T	D	S	S	S	T
A0A182K3N9.1	1347-1752	S	D	S	S	S	T
A0A182K3N9.1	734-1139	S	D	S	S	S	T
A0A182KLW6.1	65-462	S	D	S	S	S	T
A0A182L0J2.1	59-461	T	D	S	S	S	T
A0A182L0L6.1	145-547	S	D	S	T	S	S
A0A182L8F2.1	88-493	S	D	S	S	S	T
A0A182L9J4.1	50-455	S	D	S	S	S	T
A0A182MC86.1	142-545	S	D	S	T	S	S
A0A182MGP3.1	59-461	T	D	S	S	S	T
A0A182NS96.1	1247-1652	S	D	S	S	S	T
A0A182NS96.1	1849-2254	S	D	S	S	S	T
A0A182NS96.1	3027-3418	S	D	S	S	S	S
A0A182NTY1.1	134-536	S	D	S	T	S	S
A0A182NU01.1	61-463	T	D	S	S	S	T
A0A182PGU7.1	50-455	S	D	S	S	S	T
A0A182PJ36.1	54-459	S	D	S	S	S	T
A0A182PLP8.1	147-549	S	D	S	T	S	S
A0A182PLR8.1	60-462	T	D	S	S	S	T
A0A182PQR2.1	1420-1825	S	D	S	S	S	T
A0A182PQR2.1	2040-2445	S	D	S	S	S	S
A0A182PQR2.1	728-1133	S	D	S	S	S	T
A0A182Q1N6.1	775-1180	S	D	S	S	S	S
A0A182QAJ9.1	56-458	T	D	S	S	S	T
A0A182QMT1.1	76-481	S	D	S	S	S	T
A0A182QU12.1	66-471	S	D	S	S	S	T
A0A182QV60.1	127-529	S	D	S	T	S	S
A0A182RDP6.1	144-546	S	D	S	T	S	S
A0A182RPW8.1	1615-2020	S	D	S	S	S	T
A0A182RPW8.1	930-1335	S	D	S	S	S	T
A0A182TJA8.1	75-480	S	D	S	S	S	T
A0A182TVR9.1	51-453	T	D	S	S	S	T
A0A182TZI2.1	892-1297	S	D	S	S	S	T
A0A182UC24.1	145-547	S	D	S	T	S	S
A0A182ULS2.1	50-455	S	D	S	S	S	T
A0A182V4C4.1	59-461	T	D	S	S	S	T
A0A182V882.1	65-470	S	D	S	S	S	T
A0A182VHS5.1	146-548	S	D	S	T	S	S
A0A182VW47.1	54-459	S	D	S	S	S	T
A0A182VWJ0.1	50-455	S	D	S	S	S	T
A0A182VYX1.1	2588-2993	S	D	S	S	S	S
A0A182VYX1.1	816-1219	S	D	S	S	S	T
A0A182W6F4.1	57-459	T	D	S	S	S	T
A0A182W6H4.1	146-549	S	D	S	T	S	S
A0A182WSB4.1	50-455	S	D	S	S	S	T
A0A182XBF3.1	1370-1775	S	D	S	S	S	T
A0A182XBF3.1	825-1230	S	D	S	S	S	T
A0A182XFX5.1	59-461	T	D	S	S	S	T
A0A182XFZ4.1	146-548	S	D	S	T	S	S
A0A182XVS5.1	107-508	S	D	S	S	S	S
A0A182XVS6.1	682-1087	S	D	S	S	S	T
A0A182YDU0.1	58-460	T	D	S	S	S	T
A0A182YHT2.1	54-459	S	D	S	S	S	T
A0A182YR73.1	145-547	S	D	S	T	S	S
A0A183S8T2.1	56-445	S	D	S	T	S	S
A0A192F743.1	39-442	T	D	S	T	S	S
A0A192F7C3.1	47-447	S	D	S	T	S	S
A0A193F5L9.1	35-430	T	D	S	T	S	S
A0A193LDF1.1	477-883	T	D	S	T	S	S
A0A193LKF8.1	21-429	T	D	S	T	S	S
A0A194PJV6.1	28-431	S	D	S	T	S	S
A0A194PX11.1	24-428	T	D	S	S	S	T
A0A194PXS0.1	52-457	S	D	S	S	S	T
A0A194R0I5.1	41-444	S	D	S	S	S	T
A0A194R2G2.1	24-428	T	D	S	S	S	T
A0A194RMZ9.1	28-431	S	D	S	T	S	S
A0A195AT73.1	66-464	S	D	S	S	S	T
A0A195BBB9.1	46-450	S	D	S	T	S	T
A0A195BZT4.1	46-450	S	D	S	T	S	T
A0A195DCV9.1	46-457	S	D	S	T	S	T
A0A195EL28.1	66-462	S	D	S	S	S	T
A0A195ESL3.1	66-467	S	D	S	S	S	T
A0A195FWJ9.1	46-450	S	D	S	T	S	T
A0A197EYA9.1	37-435	S	D	S	T	S	S
A0A198UNE1.1	37-435	S	D	S	T	S	S
A0A198UVK9.1	37-435	S	D	S	T	S	S
A0A198X948.1	37-435	S	D	S	T	S	S
A0A198XNA3.1	37-435	S	D	S	T	S	S
A0A199BAT7.1	39-442	T	D	S	T	S	S
A0A199CSV3.1	47-447	S	D	S	T	S	S
A0A199FM43.1	47-447	S	D	S	T	S	S
A0A199LJY5.1	47-447	S	D	S	T	S	S
A0A1A0BPS4.1	47-447	S	D	S	T	S	S
A0A1A0CCT5.1	33-431	S	D	S	T	S	S
A0A1A0CHX3.1	33-431	S	D	S	T	S	S
A0A1A0JH74.1	35-434	S	D	S	T	S	S
A0A1A0K300.1	35-449	S	D	S	T	S	S
A0A1A0K539.1	32-440	S	D	S	S	S	T
A0A1A0RXU9.1	35-443	S	D	S	T	S	S
A0A1A0TQA1.1	35-443	S	D	S	T	S	S
A0A1A2DWK4.1	35-443	S	D	S	T	S	S
A0A1A2MB69.1	35-443	S	D	S	T	S	S
A0A1A3TF65.1	35-443	S	D	S	T	S	S
A0A1A6AUC9.1	33-432	S	D	S	T	S	S
A0A1A6HQ40.1	61-463	T	D	S	T	S	S
A0A1A6JAM5.1	34-416	T	D	S	S	S	S
A0A1A6JAT4.1	38-441	T	D	S	S	S	S
A0A1A6KL69.1	34-416	T	D	S	S	S	S
A0A1A6LNF6.1	34-416	T	D	S	S	S	S
A0A1A6TNE6.1	38-441	T	D	S	S	S	S
A0A1A6UH68.1	38-441	T	D	S	S	S	S
A0A1A6W036.1	35-435	T	D	S	T	S	S
A0A1A7A6S2.1	39-442	T	D	S	T	S	S
A0A1A7BN09.1	39-442	T	D	S	T	S	S
A0A1A7BPD6.1	47-447	S	D	S	T	S	S
A0A1A7L8B6.1	33-431	S	D	S	S	S	S
A0A1A7NDY6.1	33-431	S	D	S	S	S	S
A0A1A7QU29.1	37-450	T	D	S	T	S	T
A0A1A7UR73.1	34-417	T	D	S	S	S	S
A0A1A7WK87.1	44-449	S	D	S	T	S	S
A0A1A7WVB8.1	26-431	S	D	S	T	S	T
A0A1A7Z850.1	44-448	T	D	S	T	S	S
A0A1A7Z9K4.1	51-480	S	D	S	S	T	S
A0A1A8A2G6.1	44-438	S	D	S	T	S	S
A0A1A8AA90.1	50-455	S	D	S	T	S	T
A0A1A8ADD9.1	44-449	S	D	S	T	S	S
A0A1A8AJJ3.1	1-423	S	D	S	S	T	S
A0A1A8ATN7.1	50-455	S	D	S	T	S	T
A0A1A8BJ78.1	50-455	S	D	S	T	S	T
A0A1A8C4D4.1	50-455	S	D	S	T	S	T
A0A1A8DXU4.1	50-455	S	D	S	T	S	T
A0A1A8EYS8.1	44-448	T	D	S	T	S	S
A0A1A8FL91.1	44-449	S	D	S	T	S	S
A0A1A8J252.1	50-455	S	D	S	T	S	T
A0A1A8JHD8.1	50-444	S	D	S	T	S	T
A0A1A8LFC5.1	44-449	S	D	S	T	S	S
A0A1A8QT83.1	44-449	S	D	S	T	S	S
A0A1A8RIZ8.1	50-455	S	D	S	T	S	T
A0A1A8UQT6.1	44-378	T	D	S	T	S	S
A0A1A9GSC1.1	38-436	S	D	S	T	S	S
A0A1A9GW56.1	38-436	S	D	S	T	S	S
A0A1A9H3A5.1	38-436	S	D	S	T	S	S
A0A1A9H5A0.1	38-436	S	D	S	T	S	S
A0A1A9H777.1	38-436	S	D	S	T	S	S
A0A1A9HD28.1	38-436	S	D	S	T	S	S
A0A1A9LIN6.1	36-451	T	D	S	T	S	T
A0A1A9LPB3.1	47-447	S	D	S	T	S	S
A0A1A9PMI0.1	33-431	S	D	S	S	S	S
A0A1A9QXV2.1	35-419	T	D	S	S	S	S
A0A1A9TZ99.1	58-460	T	D	S	S	S	T
A0A1A9VB30.1	39-448	S	D	S	T	S	S
A0A1A9VCT3.1	56-460	S	D	S	S	S	T
A0A1A9VL99.1	48-453	S	D	S	S	S	T
A0A1A9VUD5.1	197-604	S	D	S	T	S	S
A0A1A9W0X4.1	39-448	S	D	S	T	S	S
A0A1A9W305.1	40-447	S	D	S	T	S	S
A0A1A9W8B2.1	169-574	S	D	S	S	S	T
A0A1A9X2N1.1	48-453	S	D	S	S	S	T
A0A1A9XBK8.1	56-460	S	D	S	S	S	T
A0A1A9XLM6.1	40-447	S	D	S	T	S	S
A0A1A9XW60.1	48-453	S	D	S	S	S	T
A0A1A9XY97.1	39-448	S	D	S	T	S	S
A0A1A9YK86.1	145-550	S	D	S	S	S	T
A0A1A9ZED7.1	40-447	S	D	S	T	S	S
A0A1A9ZES2.1	56-460	S	D	S	S	S	T
A0A1A9ZYI1.1	39-448	S	D	S	T	S	S
A0A1B0A1P5.1	48-453	S	D	S	S	S	T
A0A1B0AAC1.1	138-543	S	D	S	S	S	T
A0A1B0AS57.1	71-476	S	D	S	S	S	T
A0A1B0B6B1.1	179-586	S	D	S	T	S	S
A0A1B0BA90.1	48-453	S	D	S	S	S	T
A0A1B0BRG4.1	145-550	S	D	S	S	S	T
A0A1B0BUC7.1	39-448	S	D	S	T	S	S
A0A1B0CA85.1	58-393	T	D	S	S	S	T
A0A1B0CG03.1	47-454	S	D	S	S	S	T
A0A1B0CT26.1	41-442	T	D	S	S	S	S
A0A1B0CT71.1	46-450	S	D	S	S	S	T
A0A1B0D060.1	47-454	S	D	S	S	S	T
A0A1B0D5C0.1	41-444	T	D	S	T	S	T
A0A1B0DA56.1	84-486	S	D	S	T	S	S
A0A1B0DGW8.1	4-396	T	D	S	T	S	T
A0A1B0DGW8.1	431-824	T	D	S	T	S	T
A0A1B0DLY0.1	45-445	S	D	S	T	S	T
A0A1B0DNN0.1	44-445	T	D	S	T	S	S
A0A1B0EKZ2.1	107-512	S	D	S	S	S	S
A0A1B0EY77.1	58-463	T	D	S	S	S	T
A0A1B0EZG7.1	43-445	T	D	S	T	S	T
A0A1B0F6V3.1	1605-2010	S	D	S	S	S	T
A0A1B0F6V3.1	978-1381	S	D	S	S	S	T
A0A1B0FN19.1	48-460	S	D	S	S	S	T
A0A1B0FNE1.1	39-448	S	D	S	T	S	S
A0A1B0G0B1.1	56-460	S	D	S	S	S	T
A0A1B0G6W6.1	136-541	S	D	S	S	S	T
A0A1B0GB42.1	136-543	S	D	S	T	S	S
A0A1B0GM12.1	44-446	T	D	S	T	S	S
A0A1B0GMS3.1	45-447	T	D	S	T	S	S
A0A1B0GPJ7.1	45-440	T	D	S	S	S	S
A0A1B0GQI4.1	66-461	S	D	S	S	S	S
A0A1B0ZFB6.1	33-430	T	D	S	T	S	S
A0A1B1BLV4.1	35-434	S	D	S	T	S	S
A0A1B1C2J2.1	34-416	T	D	S	S	S	S
A0A1B1G970.1	47-447	S	D	S	T	S	S
A0A1B1G985.1	39-442	T	D	S	T	S	S
A0A1B1HY48.1	51-456	S	D	S	T	S	T
A0A1B1L9X1.1	33-431	S	D	S	S	S	S
A0A1B1NYS2.1	39-440	T	D	S	T	S	S
A0A1B1PZJ9.1	33-369	T	D	S	T	S	S
A0A1B1Q2L5.1	34-440	T	D	S	T	S	T
A0A1B1RZX9.1	35-434	S	D	S	T	S	S
A0A1B1UYA4.1	27-427	S	D	S	T	S	S
A0A1B1VDJ4.1	38-441	T	D	S	S	S	S
A0A1B1VHN8.1	34-418	T	D	S	S	S	S
A0A1B1Z030.1	33-431	S	D	S	T	S	S
A0A1B1Z4H7.1	37-438	T	D	S	T	S	S
A0A1B1Z7I5.1	34-452	T	D	S	T	S	S
A0A1B1Z837.1	33-433	S	D	S	T	S	S
A0A1B1ZPH1.1	35-437	S	D	S	T	S	S
A0A1B1ZXG5.1	33-437	T	D	S	T	S	S
A0A1B2YP61.1	36-444	T	D	S	T	S	T
A0A1B2YSK9.1	1-399	T	D	S	T	S	T
A0A1B3XGZ2.1	38-436	S	D	S	T	S	S
A0A1B3Y0U0.1	47-447	S	D	S	T	S	S
A0A1B3Y207.1	39-442	T	D	S	T	S	S
A0A1B3Z3A0.1	39-442	T	D	S	T	S	S
A0A1B5ZR79.1	431-832	T	D	S	S	S	S
A0A1B5ZU29.1	449-851	T	D	S	S	S	S
A0A1B5ZUL1.1	36-443	T	D	S	T	S	T
A0A1B6A0E8.1	33-438	T	D	S	T	S	T
A0A1B6CDJ6.1	51-461	S	D	S	S	S	T
A0A1B6CGF1.1	24-427	S	D	S	T	S	T
A0A1B6DZY1.1	51-456	S	D	S	S	S	T
A0A1B6EC94.1	51-454	S	D	S	S	S	T
A0A1B6EV65.1	39-443	S	D	S	S	S	T
A0A1B6F1B8.1	57-462	S	D	S	T	S	T
A0A1B6GHY5.1	42-446	S	D	S	T	S	S
A0A1B6GVY5.1	50-454	S	D	S	S	S	S
A0A1B6J8V7.1	53-455	S	D	S	S	S	T
A0A1B6JH88.1	43-447	S	D	S	S	S	T
A0A1B6L137.1	53-455	S	D	S	S	S	T
A0A1B6L6J6.1	57-461	S	D	S	T	S	T
A0A1B6L9V3.1	45-441	S	D	S	S	S	S
A0A1B6LLK4.1	45-450	S	D	S	S	S	S
A0A1B6LX42.1	53-455	S	D	S	S	S	T
A0A1B6LZK8.1	43-447	S	D	S	T	S	S
A0A1B6M0L6.1	16-421	S	D	S	T	S	T
A0A1B7HH23.1	37-440	T	D	S	S	S	S
A0A1B7HV88.1	37-440	T	D	S	S	S	S
A0A1B7JTA6.1	38-442	T	D	S	S	S	S
A0A1B7KNX3.1	30-428	S	D	S	T	S	S
A0A1B7LK65.1	36-441	T	D	S	T	S	T
A0A1B7LXH4.1	36-441	S	D	S	T	S	S
A0A1B7UJD4.1	34-432	S	D	S	T	S	S
A0A1B7UR16.1	48-428	T	D	S	S	S	S
A0A1B7YXJ0.1	422-825	T	D	S	S	S	S
A0A1B7Z470.1	36-443	T	D	S	T	S	T
A0A1B7ZDG1.1	33-438	T	D	S	T	S	T
A0A1B8HZZ5.1	38-441	T	D	S	S	S	S
A0A1B8I738.1	38-441	T	D	S	S	S	S
A0A1B8P6I9.1	35-420	T	D	S	S	S	S
A0A1B8TSG6.1	33-438	T	D	S	T	S	T
A0A1B8TV04.1	32-455	T	D	S	S	S	S
A0A1B8U468.1	37-447	T	D	S	T	S	T
A0A1B8WXX4.1	1-387	S	D	S	T	S	S
A0A1B8X8A6.1	64-450	T	D	S	T	S	S
A0A1B9BAA2.1	20-421	T	D	S	T	S	T
A0A1B9F9T4.1	38-436	S	D	S	T	S	S
A0A1B9FHB8.1	64-450	T	D	S	T	S	S
A0A1B9NYJ6.1	38-440	T	D	S	S	S	S
A0A1B9PL70.1	38-440	T	D	S	S	S	S
A0A1B9Q1B5.1	28-410	T	D	S	S	S	S
A0A1B9QH51.1	34-416	T	D	S	S	S	S
A0A1B9WJI4.1	61-469	S	D	S	T	S	S
A0A1B9WLU9.1	39-509	S	D	S	S	T	S
A0A1B9XCY4.1	41-510	S	D	S	S	T	S
A0A1B9XL07.1	39-509	S	D	S	S	T	S
A0A1B9XM45.1	61-469	S	D	S	T	S	S
[truncated: 2,214 more rows]
